# Supplementary material for: The influence of leg-to-body ratio, arm-to-body ratio and intra-limb ratio on male human attractiveness
Source: R Soc Open Sci. 2018 May 16;5(5):171790. doi: 10.1098/rsos.171790 (PMC5990728; doi:10.1098/rsos.171790)
Supplement: Explanatory notes for data for Versluys, Foley, and Skylark [file rsos171790supp1.txt]

All files:
id = participant id 

Study 1
IR indicates intralimb ratio condition, with 1 = minus 3SD, 2 = baseline, and 3 = +3 SD. 
A1L1-A5L5 indicate ABR (A) and LBR (L) values, with 1 = 3 SD below baseline, 2 = 2 SD below baseline, 3 = baseline, 4 = 2 SD above baseline, and 5 = 3 SD above baseline


Study 2
condition: which ratio was varied
min3 to plus3: limb ratio, varying from 3SD below baseline to 3 SD above baseline

Study 3
condition: whether IR was varied for arms or legs
min3-plus3: intralimb ratio, which varied from 3 SD below baseline to 3 SD above baseline
