# Supplementary material for: The influence of leg-to-body ratio, arm-to-body ratio and intra-limb ratio on male human attractiveness
Source: R Soc Open Sci. 2018 May 16;5(5):171790. doi: 10.1098/rsos.171790 (PMC5990728; doi:10.1098/rsos.171790)
Supplement: Data for Study 1 of Versluys, Foley, and Skylark [file rsos171790supp2.csv]

id	ethnicity	age	IR	A1L1	A1L2	A1L3	A1L4	A1L5	A2L1	A2L2	A2L3	A2L4	A2L5	A3L1	A3L2	A3L3	A3L4	A3L5	A4L1	A4L2	A4L3	A4L4	A4L5	A5L1	A5L2	A5L3	A5L4	A5L5
R_2CTHy7GGktsLvYQ	White American	26	1	1	3	6	2	2	1	3	4	6	1	1	2	2	5	2	1	2	5	2	6	1	2	4	4	1
R_1qfchscEJuIKqAh	White American	33	2	2	3	3	2	2	2	3	3	2	2	2	3	3	2	2	3	3	3	3	3	2	3	3	2	2
R_1MJIQHdfnaHJJVT	Asian	23	2	3	5	6	4	4	3	6	5	5	4	3	4	5	4	5	5	5	5	6	5	3	5	4	4	5
R_2VCRFB4xWRR4Kbf	White American	47	1	1	1	5	2	1	1	2	6	3	2	1	3	5	3	3	1	2	4	4	2	1	2	6	4	4
R_2vYzxN3OY0SR9pM	Other	31	3	2	3	4	4	2	2	2	2	3	2	3	2	4	1	2	3	3	2	4	1	2	5	4	3	3
R_VVlvtKfq841MBYB	White American	67	3	4	6	6	6	6	5	5	6	6	6	6	5	6	6	6	4	6	6	6	6	5	5	6	6	6
R_vDGjS4lQm0SV9xn	Black/African American	35	2	3	3	4	5	4	3	3	5	5	4	2	4	5	5	4	4	5	4	5	5	3	3	5	5	4
R_3snwdgne90SZ8ao	White American	26	3	1	4	4	4	5	1	1	5	6	2	1	2	5	5	4	1	3	4	4	2	1	3	6	2	3
R_Rr7tkbtLoHHkuvD	White American	31	2	2	5	5	4	6	1	3	7	6	4	1	1	6	3	3	1	2	7	6	5	1	3	5	4	2
R_25yDC73fIyj9JBD	White American	51	1	1	3	5	3	2	1	1	4	5	2	1	2	4	5	1	1	1	4	2	3	1	2	6	5	3
R_O7lJ6eWihELSzu1	White American	34	2	3	3	4	5	5	3	4	5	4	4	2	4	4	4	5	5	3	3	7	5	4	4	4	5	5
R_podowOW3gXETsRz	White American	32	2	1	1	5	5	4	1	2	2	4	3	1	2	6	5	3	1	3	5	5	4	1	1	5	3	3
R_2a90qJ95JKKoVfF	White American	25	3	2	3	6	5	4	4	5	5	6	4	3	5	5	6	3	2	4	5	6	4	4	5	5	5	6
R_3jWdnjcr0kmBtvz	White American	32	1	5	5	5	4	3	4	4	5	4	3	4	5	5	4	3	3	5	5	3	3	2	5	6	3	3
R_2RZYkkiz2IJzWoW	White American	34	3	1	3	4	3	1	1	4	4	3	1	1	2	3	1	3	1	1	3	4	1	1	1	1	1	1
R_3knaNmeRYqMPX6i	Other	25	3	2	2	4	5	4	1	4	3	6	4	1	2	5	4	4	1	2	3	3	4	2	3	3	5	4
R_2Pj3BgZ1T5pBKGl	White American	23	1	1	1	2	5	4	1	1	5	5	5	1	1	2	6	5	3	5	6	7	5	1	1	6	7	5
R_3DneVUybdi8fRkn	White American	45	2	1	3	4	5	5	2	3	5	3	4	3	4	4	4	5	1	3	6	4	4	2	3	7	5	5
R_1IDTlI2FeV0YGot	White American	54	2	4	5	6	6	6	5	6	6	6	5	5	6	6	6	6	4	6	6	6	6	6	6	5	5	6
R_10YuHdAotxgjzQa	White American	32	2	2	3	5	4	4	2	4	4	6	2	2	3	3	5	4	2	3	4	4	3	2	3	5	5	4
R_USDqNoZAWTtVLRn	White American	29	2	3	3	7	5	4	3	4	4	7	4	3	3	5	5	6	3	4	5	5	6	2	4	5	6	5
R_2sbQlNDMawefmVJ	White American	35	2	4	4	5	4	3	5	6	6	4	3	2	3	4	6	2	3	5	6	3	2	3	5	5	4	2
R_1Ej7B7DaXQh6u4T	White American	23	2	1	2	3	6	2	1	3	5	5	3	1	4	3	5	3	6	4	6	6	3	1	6	4	3	3
R_XYsJId1I3mGtIwF	White American	36	1	1	2	5	4	5	1	3	4	6	6	2	2	5	5	5	1	4	4	6	5	1	2	4	6	5
R_1P1rNldbErbW8Bc	White American	28	3	3	6	6	3	3	6	6	5	3	2	5	6	6	5	3	6	6	5	4	2	5	5	5	6	2
R_3L235H0FBpTJaFX	White American	33	3	3	4	5	4	2	2	4	5	3	3	6	4	5	4	3	2	4	6	5	3	2	3	5	4	2
R_2CdncmcGry89jdO	White American	34	1	3	3	3	4	4	3	4	4	4	4	2	3	5	5	5	2	3	4	4	5	3	3	5	4	4
R_2c6Moki3uBbTFFf	White American	25	2	2	3	2	3	5	2	5	4	3	5	2	3	2	4	3	2	2	4	3	5	2	3	5	3	3
R_ykHLwyFcnmsSlkl	White American	21	1	5	3	5	5	5	2	3	7	3	3	2	4	5	6	3	2	3	6	4	3	1	3	6	5	2
R_3KxSvu3aTMN0kX2	White American	35	1	1	5	3	6	4	2	2	5	5	4	1	4	6	6	3	1	5	5	7	4	1	3	7	6	3
R_4Tnhstl9RxmKtKF	White American	30	2	1	5	4	4	2	2	3	4	4	2	1	4	5	4	1	1	3	4	3	2	2	3	5	3	2
R_3h6mhBc4XvZm3D7	White American	32	3	3	4	6	5	5	4	4	6	5	5	6	4	5	5	6	4	6	6	5	5	3	6	6	6	5
R_3pgoSwONIZXLIKB	White American	32	1	4	4	5	6	5	4	5	7	4	6	3	6	6	6	6	3	4	5	7	6	4	5	6	7	6
R_3Hk6QgkWmsIgppC	White American	51	3	1	5	6	6	4	1	4	6	6	6	2	5	7	4	2	1	3	7	3	5	4	4	6	3	3
R_vPMIhYp5gLcxjvH	White American	31	2	1	2	6	5	2	1	2	4	4	2	1	2	7	7	2	1	3	4	6	3	1	2	5	5	4
R_3HLVeQZgvVaeYgm	White American	31	2	2	2	5	3	4	2	3	4	5	2	1	3	6	4	1	1	3	2	2	2	3	1	2	5	2
R_3I5QqQtT2kD0yMV	White American	40	1	1	3	5	6	2	2	2	5	4	4	1	1	4	5	2	1	2	3	3	3	1	1	2	7	4
R_2v7gmrrOwRtc0Cd	Other	39	3	2	3	4	3	4	2	2	3	4	3	2	2	4	4	2	2	3	3	2	2	2	3	3	4	2
R_WckvS7dWNGu3lSx	White American	20	1	1	2	4	4	3	1	1	2	4	3	1	1	4	3	2	1	2	3	3	3	1	1	4	3	2
R_3p5a7msDLAO0cWv	White American	57	3	2	3	5	4	4	3	3	4	5	3	3	4	3	6	5	3	4	5	3	3	3	3	4	5	4
R_3lzif7qh7nmMsSI	White American	31	2	3	6	5	5	6	4	4	5	6	5	4	4	6	4	4	3	4	4	7	5	4	5	6	7	4
R_DPs5h7SurAv0yiZ	White American	60	3	1	4	5	4	2	3	2	5	3	5	2	4	4	3	2	1	3	4	3	5	3	3	4	3	3
R_3ndRWeklAB2FQgJ	White American	21	3	3	4	4	4	4	2	3	4	5	5	2	3	3	4	3	2	4	6	6	3	2	3	4	6	5
R_1oGqPNDTOe0FXMG	White American	23	2	4	3	4	5	4	3	5	3	4	5	6	3	4	4	6	4	4	5	5	5	5	6	5	5	4
R_2bIPdkPQu7Wm00C	Black/African American	37	3	1	2	6	3	6	1	4	6	6	5	2	3	5	5	3	3	6	5	5	4	3	3	3	4	2
R_1hQnrfHXhURYWsg	White American	44	3	2	4	6	7	4	3	3	6	6	4	3	6	6	5	4	2	3	6	5	4	5	6	6	4	4
R_3UWq16zSdj7EyE9	Asian	33	2	3	4	3	3	3	3	3	3	3	4	3	3	3	4	4	3	3	4	4	3	4	3	4	3	4
R_1Qz135oCUT6KTSy	White American	53	2	3	4	7	7	4	6	4	6	5	5	3	7	5	4	4	3	6	5	5	4	3	7	6	5	4
R_1LIgDVi1fF6Xjat	Native American	35	2	4	5	6	6	6	2	5	6	6	6	3	6	6	6	3	2	4	6	6	6	2	5	6	6	6
R_2a9U7LejFxpNBpi	White American	26	3	2	2	4	4	3	1	2	5	5	1	1	4	5	5	5	1	3	5	4	4	1	4	4	3	1
R_1MtALe4v20GKDHr	White American	33	2	5	6	6	6	5	5	5	7	5	5	5	6	6	7	6	5	6	6	6	5	5	6	7	7	5
R_1M6AytHZhpQblS0	Black/African American	44	1	4	4	4	5	5	4	5	5	5	4	4	5	4	5	5	4	4	5	4	5	4	4	5	4	5
R_3OrcUGZzaOeqf7X	Black/African American	31	1	1	1	6	4	2	1	3	5	2	2	1	3	5	2	4	1	5	6	2	4	2	2	3	2	1
R_2DRKfB4oHJTs3sX	White American	32	1	1	1	6	2	2	1	2	4	3	2	2	3	3	3	4	1	2	4	3	2	1	2	4	3	1
R_2AL3lCQOnK4YXyC	White American	41	2	5	6	5	6	6	5	6	6	6	5	5	5	6	6	6	6	4	6	6	6	6	6	6	5	6
R_PHGa7lRGGUlKGpX	White American	25	1	5	6	3	3	3	2	5	6	2	5	2	6	6	6	2	3	5	4	6	4	5	3	4	4	6
R_10pduNXPXFg4kA1	White American	49	3	5	5	6	6	5	4	5	6	6	6	4	5	7	6	5	4	5	7	6	5	4	5	6	6	5
R_4YEMdpRVuah7R7P	White American	48	2	1	3	3	3	2	1	3	4	3	3	2	3	3	4	2	3	3	3	2	2	2	3	4	2	3
R_1I4prYhjachbXXU	Asian	27	3	3	6	4	4	3	3	7	4	5	3	3	5	7	4	4	5	6	7	3	3	4	6	6	5	3
R_3PGLAF96Lt5n4Qt	Asian	72	1	2	4	4	5	5	2	4	5	5	6	2	3	4	6	6	2	3	4	4	5	2	3	5	5	5
R_2E1a1NiVChM8fD5	White American	29	3	3	3	3	3	4	4	4	3	4	3	5	3	4	5	4	4	5	3	3	3	4	4	3	5	4
R_ReHsCMpDdpJiv3X	White American	27	2	3	4	5	6	5	4	5	5	6	4	6	6	6	5	5	6	5	6	6	4	6	5	5	6	6
R_1NFm1dQdLgYMvUq	White American	53	1	2	4	3	4	2	3	3	4	3	2	1	3	3	2	2	2	3	4	3	3	1	3	3	3	1
R_1l5lLjQWs2dTfCs	White American	34	2	2	3	5	5	2	2	4	5	5	4	3	3	5	5	4	3	5	5	6	4	3	4	5	6	4
R_1nMwGoCclR60vps	White American	66	1	6	4	6	5	2	3	4	5	4	3	5	6	5	4	3	5	5	5	5	3	6	5	5	3	3
R_24hNoBiZzWbzYlx	White American	27	2	2	4	4	4	2	2	2	5	3	3	2	3	5	6	3	2	6	5	4	4	2	4	4	4	2
R_21dG1DHHgxEC6qm	Black/African American	43	3	2	3	6	2	2	2	2	7	4	3	1	1	6	5	3	1	5	5	3	3	2	4	4	4	1
R_1ou7qBC5Tny6Het	White American	26	1	1	6	6	6	4	4	3	6	5	2	3	4	5	4	6	1	2	3	5	2	3	2	6	5	3
R_2a8Lv5ztG3mUEBH	White American	34	2	1	2	6	5	5	1	5	6	6	5	3	1	5	5	4	3	2	6	4	4	1	1	5	5	3
R_1jUhCvZGRdufOR8	Black other	29	1	2	3	5	3	1	3	3	7	3	1	2	4	5	5	1	4	3	6	3	1	3	2	5	4	1
R_1kHdJmFfdsIoyNp	White American	44	2	1	5	5	5	1	1	1	5	6	4	1	3	7	7	1	1	6	6	2	4	2	5	6	5	1
R_cRVfU0Yp4inTrgd	White American	30	3	2	4	5	6	6	2	4	4	5	6	3	4	5	5	6	2	5	4	6	6	2	3	4	4	5
R_WeApnzSBfrTJnNL	White American	33	3	7	7	6	6	6	6	7	6	7	7	7	6	7	6	6	6	7	4	6	7	7	4	6	6	6
R_1GPx2Qia94tlPO8	White American	58	1	6	7	6	6	5	6	6	6	6	6	6	7	7	6	6	7	7	7	6	6	7	6	6	6	5
R_1Qu7tR6AXtNRlpv	White American	31	1	1	1	5	5	5	1	3	5	6	4	1	3	5	5	3	1	2	5	5	5	2	3	5	4	4
R_Q5s8oqzg7LHGZFL	White American	21	3	2	6	6	5	3	4	5	4	4	3	4	6	4	3	5	5	6	5	5	4	5	6	4	4	5
R_3QMM3A1aXifO2hI	White American	57	2	1	1	5	5	3	1	2	4	5	1	1	1	5	4	3	1	4	6	3	1	1	1	5	5	1
R_AuqYpxMWBJ1VmNP	White American	57	1	1	2	2	3	3	1	3	3	5	3	1	3	3	3	3	1	3	3	5	3	1	4	2	4	4
R_2Bzo6nhvzBXHr7J	White American	57	2	3	4	5	5	5	3	4	5	5	5	3	4	5	5	4	3	5	5	5	5	4	4	5	5	5
R_prtKfElCsfYd637	White American	25	1	1	1	2	5	5	1	2	2	4	4	1	2	2	3	4	1	1	5	5	3	1	5	1	4	3
R_2TSINhS4HG8CDdc	White American	28	3	3	3	6	5	6	2	4	4	6	3	4	3	6	4	4	3	4	5	6	5	2	4	5	5	5
R_2ymzNk9UN0ZxJ3n	White American	49	1	4	7	4	5	5	4	4	7	6	5	5	7	4	7	6	4	4	5	7	4	4	7	7	6	5
R_UfOdsGusZ8wC5hf	White American	32	2	4	5	6	5	5	1	4	7	5	5	7	6	3	6	3	5	6	4	4	6	1	6	7	5	7
R_O9aIFYNJ5iMX6HD	White American	33	2	4	1	6	6	3	2	1	5	6	7	2	5	5	7	4	2	4	7	5	4	3	2	5	7	5
R_vdhRJblIlRn9bdT	Black/African American	44	1	5	5	5	5	5	3	7	5	5	5	5	5	5	5	5	5	5	6	6	5	5	6	5	5	6
R_2fm9CHluyaCsW5r	White American	59	3	2	4	6	6	5	2	3	5	5	5	3	4	5	5	5	2	3	6	5	4	2	2	5	5	3
R_1mWdX9jPD0u5LCO	White American	55	1	2	2	5	6	6	2	6	6	6	6	2	4	6	6	7	2	4	5	7	5	3	4	4	6	3
R_AoitizXLxGLDvLX	White American	76	1	1	2	4	5	3	1	2	4	4	3	1	2	4	4	3	1	2	4	5	4	1	2	3	3	5
R_1IMKaNXCEeqdOXA	White American	48	3	3	5	6	6	4	2	3	6	5	2	4	3	4	6	2	4	5	7	6	4	3	4	7	7	2
R_tWolXgOMm4frmVj	White American	45	1	2	2	6	4	4	2	5	6	4	4	2	3	4	6	3	3	5	7	6	3	2	4	3	6	3
R_3rHdfAHZCJ00EFY	White American	29	2	4	6	5	5	5	4	4	5	5	6	4	5	6	4	4	4	5	4	6	6	5	5	4	4	4
R_2QofP2vMD9cJb1H	Black/African American	34	2	4	4	4	3	3	3	4	5	4	4	2	4	3	3	4	4	4	3	4	3	4	4	5	4	4
R_zZ7lV4w9Xi2Hh5f	White American	45	2	3	5	3	5	4	1	4	4	2	3	3	2	4	5	5	5	5	6	3	5	2	6	4	4	6
R_xu2kPqsoSdeNRWV	White American	56	1	2	4	5	5	3	3	3	7	7	3	3	5	7	6	3	2	4	7	4	3	2	2	6	5	2
R_2D8JWKomP0o0mid	White American	54	3	4	4	7	4	1	3	6	7	5	2	3	1	7	5	2	5	1	7	7	3	3	3	7	5	2
R_T5dfAByAguPEOT7	White American	40	3	2	2	6	6	2	5	4	5	4	4	2	4	4	6	2	2	2	3	6	3	4	3	5	3	3
R_1Oq8Qi715FwTKv0	White American	52	2	4	7	7	7	7	7	6	7	7	7	5	7	7	7	7	5	7	7	6	6	5	5	7	7	6
R_1fko4ukcHuZHcVf	White American	34	3	1	1	2	5	6	1	3	2	6	6	1	1	5	2	2	1	3	3	2	2	1	4	3	3	2
R_1ovY5gliSpsnIi9	White American	49	2	1	1	4	5	3	1	1	3	5	5	1	1	5	6	5	1	1	2	3	2	1	1	5	5	3
R_1QyACGDYhTgrxuR	White American	37	3	4	4	4	3	3	3	3	4	3	4	3	4	4	3	4	4	3	4	3	3	3	4	5	3	3
R_1oGDE9P2Ul71duZ	White American	32	1	1	3	6	5	4	2	1	5	5	6	4	2	6	7	6	1	1	4	5	4	1	1	6	5	2
R_246PRutAG1LgQKI	Hispanic	23	3	5	3	4	3	4	1	3	1	5	1	1	1	3	4	3	4	1	1	5	3	2	1	2	4	4
R_3ewU6QdlsCIyAdc	White American	47	1	3	5	6	5	4	3	5	6	5	5	6	4	6	6	6	3	4	6	6	4	4	5	5	6	5
R_1NmNaEuyrqztYmu	White American	38	2	2	4	4	4	3	2	4	4	5	2	2	5	3	3	3	2	4	5	4	2	4	2	5	4	4
R_2ysiuLgL37sHe4O	White American	39	1	3	4	5	3	3	4	4	3	4	3	4	3	4	4	3	4	4	4	4	4	5	4	4	5	3
R_ONHA0xiUAQwjK2R	White American	52	2	3	6	5	4	5	3	2	5	6	5	3	4	4	3	5	3	5	5	3	3	4	3	4	5	5
R_2lZ4Cu11Nc55URP	White American	23	2	5	6	5	4	6	3	4	6	5	4	6	6	5	6	5	5	6	4	5	6	4	4	4	5	5
R_ukOW55hwz9Zj0D7	White American	44	3	3	3	3	3	3	3	3	3	3	3	4	4	4	3	3	3	3	3	3	3	3	3	4	3	3
R_1kHOOK5AXM1cXtP	Black/African American	28	2	4	4	5	5	4	4	4	6	5	5	3	4	5	5	5	5	4	5	5	5	5	4	5	5	6
R_R2LtsK60a8MaljP	White American	51	2	4	3	6	6	3	4	3	6	5	3	3	4	7	5	3	1	5	6	6	4	3	3	3	4	2
R_7UJQNMDCjTSlia5	Other	20	3	5	6	5	5	3	5	5	6	7	3	5	5	6	7	5	5	5	6	7	3	5	5	6	7	5
R_2qF1sYLCdAyCkDY	Black/African American	30	3	1	4	5	4	2	1	4	5	6	2	1	1	5	3	2	1	2	5	3	1	1	2	6	6	2
R_2QoclLPNfIJWZU7	White American	69	1	3	4	7	3	3	2	5	6	4	3	3	5	5	5	3	3	4	6	5	3	2	5	7	3	2
R_2c6MeDOTjHwwf85	White American	45	1	5	3	6	2	3	3	2	5	3	4	1	3	6	6	3	1	2	5	6	2	2	4	7	3	4
R_2WMRE0bZCVpOFJ2	White American	31	2	1	2	4	5	4	1	4	3	5	4	1	3	5	6	3	2	3	4	4	3	1	2	4	4	3
R_10Mdut84NWwcOTK	Hispanic	24	3	2	5	5	6	5	2	1	5	6	6	3	4	6	7	4	3	4	5	6	5	2	5	7	5	5
R_1ezSqsSVfeIyA6E	White American	59	1	4	5	6	6	3	2	6	6	5	3	6	6	6	5	4	6	5	6	3	4	5	6	6	4	3
R_eKYTgjRtOuPkEN3	White American	61	2	1	1	7	4	1	1	1	6	2	1	1	2	6	4	1	1	1	4	4	2	1	1	6	5	1
R_30e2hvD8TY1hsYV	White American	57	2	2	5	6	3	3	2	5	6	5	7	3	6	4	6	3	2	6	4	6	3	1	3	4	6	7
R_1g1L0axF5gFR73w	White American	29	1	1	2	5	6	5	1	5	3	4	7	3	1	5	4	2	1	1	6	4	4	1	2	4	4	2
R_1gB0x0Qm5pfg4CB	Black/African American	59	1	2	3	3	1	1	2	2	2	1	1	1	3	3	1	1	3	3	1	1	1	2	2	2	1	1
R_1P5HkQJ1vG6gnMk	White American	29	3	1	5	2	1	1	1	1	2	1	2	2	1	3	3	2	1	1	2	2	2	1	1	2	1	2
R_3CItDmX8BkdbMb4	White American	57	3	2	2	3	5	7	6	4	6	7	4	6	3	6	7	6	1	2	6	7	3	5	4	6	6	3
R_2E66pFHiCwyCXxa	White American	69	1	1	6	3	2	2	2	5	7	6	2	4	6	7	5	3	1	1	5	6	1	1	1	4	5	4
R_A0rLyCUb60KlKyB	White American	56	2	1	2	4	5	4	2	2	6	5	4	2	3	6	5	6	1	3	4	3	5	1	3	4	6	4
R_1LwbwloQ8ud2vbl	White American	55	1	5	3	5	2	3	5	6	5	3	6	6	3	4	5	2	2	3	5	5	3	3	4	6	3	5
R_3PAXC99TcubPbDE	White other	55	2	3	5	7	7	5	3	6	7	7	4	3	4	7	6	3	3	4	6	6	7	3	5	7	7	4
R_3mmFIo2IQioLCJm	Asian	40	3	3	5	4	3	3	4	4	4	3	3	4	5	4	3	3	3	3	3	3	3	4	4	3	3	3
R_2dGDgEJjRWK9szM	White American	34	3	3	3	3	3	3	1	2	3	5	3	2	2	1	3	2	2	2	3	5	3	2	2	2	2	4
R_1o7nYdtGsGRqnIM	White American	32	2	6	6	5	5	5	6	7	5	6	5	5	6	5	4	4	6	5	5	5	5	6	6	5	6	5
R_2TEKgw3dAE1nmPA	White American	47	3	1	1	1	3	1	1	1	4	3	3	1	1	2	3	3	1	1	3	3	3	1	1	2	5	3
R_1DwdvCerTQPM5og	White American	35	1	1	3	5	7	1	1	5	7	4	5	1	5	7	3	3	1	4	6	7	6	2	2	7	7	2
R_upL9OH6UJI709Jn	White American	33	2	1	2	4	3	4	2	4	5	4	5	2	2	5	2	4	1	4	2	3	1	4	2	2	5	3
R_1j6XULbL6TdH7pK	White American	32	2	3	6	6	6	4	3	3	6	6	6	3	4	6	6	6	3	4	6	6	6	4	3	6	6	6
R_3p9z5PCO3d12Uj4	White American	54	1	2	2	4	2	2	1	3	6	3	3	1	2	6	5	2	1	2	6	5	3	2	4	7	5	3
R_2cik5iJ34bjURDq	White American	53	2	1	1	1	5	4	1	1	5	2	2	1	1	1	5	1	1	1	4	5	1	1	2	3	4	2
R_Y5PpPsbDFjTbpD3	White American	25	3	2	3	3	6	4	2	3	5	5	5	2	3	5	5	4	2	3	4	5	5	2	3	3	5	4
R_2w157ZJm09EWoc0	White American	62	3	3	4	4	5	3	3	4	5	5	5	2	3	4	5	3	2	3	5	3	3	2	3	4	5	5
R_1rDIzHlBe9THONo	White American	37	1	1	2	3	6	4	1	1	7	5	2	1	2	6	6	4	1	2	6	5	2	2	3	6	3	3
R_3Do2pKSBbQJrilJ	Black/African American	29	1	1	3	7	3	6	1	2	5	7	3	1	2	7	6	4	1	3	7	6	4	1	2	6	6	3
R_3MKcxRjOlzWUi9S	Native American	29	2	4	4	4	5	3	3	4	5	3	3	3	5	5	5	3	3	5	5	4	3	3	4	5	3	3
R_3Gk77AdPBVsARZv	Asian	34	2	3	6	3	5	4	3	5	5	3	2	3	4	5	6	3	3	4	6	4	3	2	4	5	3	4
R_2YcdPEzg0tjWp7H	Hispanic	29	2	1	6	4	3	4	1	3	7	3	1	6	5	4	2	3	1	2	3	1	4	1	6	2	2	1
R_RzEyu2ieQSBY0HT	White American	66	3	4	4	5	6	4	3	3	5	5	5	3	3	5	5	6	3	4	3	6	5	3	4	5	6	5
R_2ZEVByHSgVF9GkU	White American	31	3	2	1	3	4	5	1	4	6	5	4	2	1	5	4	3	1	2	6	4	4	1	6	7	4	5
R_9Ex10eP0H4DL2tb	White American	34	2	2	3	3	5	4	1	2	4	4	5	2	3	5	5	3	1	2	3	2	3	2	2	4	2	2
R_1dcvqtflTj8i2BX	White American	30	1	1	2	4	5	5	5	5	3	5	3	4	2	5	5	3	3	4	4	5	5	3	4	5	3	5
R_wMZXmft4M4U4HrX	White American	21	3	4	5	5	5	3	2	3	3	3	2	2	3	5	3	3	5	4	6	3	3	4	3	4	3	3
R_3iW6wlcUjY1jJkM	Black/African American	35	1	2	2	3	4	4	2	2	2	4	4	2	3	3	4	4	2	2	3	3	3	2	2	3	4	3
R_2vffi5EaA0ctDof	White American	27	1	4	1	4	4	3	1	3	4	4	3	1	1	3	3	2	1	3	3	4	4	1	1	4	3	2
R_3k1B7sBve5Udvkc	White American	45	1	1	1	1	4	3	1	1	1	1	1	1	1	1	1	4	1	1	1	1	1	1	1	1	1	1
R_1M5jwRDl8Fq0Kgm	Hispanic	28	2	2	6	5	3	4	1	4	4	2	4	5	4	6	5	3	2	2	5	2	3	5	4	5	4	3
R_3GwjvRxMGT3xBP0	White American	46	2	2	3	6	5	3	3	3	6	4	3	3	4	6	6	3	2	5	6	4	4	3	3	6	5	4
R_1onVjVh8xPLrswa	Black/African American	20	1	2	1	6	3	4	7	2	5	4	5	4	2	5	5	5	2	3	3	2	5	3	2	7	5	5
R_1ePiCF2S8jEUj3D	White American	30	3	1	3	6	3	3	2	6	6	6	6	2	4	4	4	5	3	2	5	4	3	2	4	5	6	3
R_28Vee5V5oJVFoDn	White American	37	2	7	7	7	7	7	7	5	7	7	7	5	7	7	7	7	7	7	7	7	7	7	7	7	7	7
R_21hacM1pOirkBrj	White American	35	2	4	6	6	6	4	4	5	7	5	5	4	5	6	7	5	4	7	6	5	4	5	6	7	5	5
R_26k3naC0nwfOrEl	White American	68	1	3	3	5	3	2	2	3	4	5	3	2	3	4	4	3	2	4	5	3	3	2	4	3	2	2
R_zUd9Czba3nWsGRP	White American	61	3	3	7	7	5	4	4	5	7	7	4	5	6	5	5	6	4	7	7	6	5	3	6	6	5	4
R_1ML40Pr7gU9eWYP	White American	28	1	3	3	3	3	3	3	3	3	3	2	3	3	3	3	3	2	3	3	3	3	3	2	3	3	3
R_126g66oS2wKqSm3	White American	24	3	5	4	4	4	7	3	5	4	4	2	4	5	3	6	5	5	6	7	6	5	3	3	6	5	5
R_22mC97gIrc53icD	White American	52	3	3	5	5	4	5	4	6	6	4	4	3	4	4	4	3	4	5	4	4	3	5	5	3	4	4
R_3PLSR3ZmpbkDNs0	White American	24	2	2	3	5	5	4	2	5	6	5	3	2	5	5	5	5	2	5	6	4	3	2	4	6	4	4
R_3sdfFpRGoBXmUpu	White American	55	1	4	6	4	4	5	3	5	6	7	2	1	4	7	6	7	4	6	7	6	3	4	5	7	7	3
R_2uExgyBxn4IkJj4	Asian	27	1	5	5	5	3	2	6	5	4	1	1	6	5	2	3	1	6	3	2	1	1	5	4	4	1	1
R_3CGXLohwynfM27T	White American	48	3	3	6	4	2	3	3	6	4	4	4	3	5	5	4	4	5	3	6	3	3	3	5	5	4	2
R_3DhauxR58OJZJWp	White American	44	1	2	4	5	3	3	3	4	3	3	3	2	3	4	3	3	3	3	5	2	2	2	3	5	3	3
R_3DtJcaE7mv1nq6g	Asian	25	1	1	3	5	3	4	1	4	5	4	3	4	4	5	4	2	1	5	5	4	3	3	4	5	5	4
R_3F2tFtr1pyaj0Cs	White American	62	2	3	5	6	6	4	4	6	6	5	4	3	5	6	5	4	4	5	5	4	4	3	5	5	4	4
R_1kY0Jwd6C9rhLnH	White American	27	3	3	4	4	5	4	4	5	5	5	4	3	5	5	4	4	4	5	5	4	3	4	4	4	4	4
R_3jZZQ2HEleUCYSB	Asian	22	2	1	5	5	6	1	1	2	5	4	4	1	2	4	5	1	1	4	5	4	3	2	1	5	4	5
R_2aeGbU6v7l0ngwW	White American	25	3	3	3	4	5	5	3	3	4	5	5	3	3	5	5	5	2	3	4	4	5	2	3	5	5	5
R_1r9u7DdcvHDq35q	White American	36	3	3	3	6	5	1	1	2	6	5	2	1	3	6	5	2	1	2	7	6	2	1	7	5	5	6
R_2whHAXSH9huBcvo	White American	40	2	2	3	6	5	4	2	5	4	5	5	2	5	6	5	3	3	4	4	4	4	2	6	4	4	3
R_tG3biZSyueic0s9	White American	33	2	1	3	5	6	1	2	5	5	4	1	1	1	6	6	1	1	3	7	4	1	1	6	5	2	1
R_3G7Agb61FPc8ezk	Black/African American	33	1	1	2	5	5	6	1	3	4	5	4	1	2	5	5	5	1	1	4	3	2	1	5	2	3	3
R_z2xZlokCv84u4Kd	Other	26	1	4	6	7	5	3	6	7	7	6	3	5	5	7	5	4	3	6	6	6	4	4	5	6	5	5
R_vV7YnnaOfg2N089	White American	53	3	4	5	6	7	6	3	4	7	5	6	3	4	6	5	7	3	5	6	7	6	3	3	5	5	5
R_2xY7cIZYCFksw0Q	White American	46	2	1	2	5	3	1	1	2	6	6	2	1	2	5	5	3	1	4	6	5	1	2	3	5	4	1
R_3M5uOF0jk3e7wcj	White American	59	3	2	6	4	5	4	2	6	5	5	3	3	7	5	5	4	3	6	6	6	5	5	4	7	5	4
R_1Gw6AoYAUVNSCRx	White American	60	1	4	5	6	5	4	3	4	6	5	4	4	6	6	5	4	3	4	5	4	4	3	5	5	5	5
R_exi1VjIkwV1Fs53	White American	31	3	4	4	5	6	7	4	5	7	7	6	3	6	6	6	5	5	4	5	6	4	4	6	7	5	5
R_37TGHagOipxObOF	White American	43	1	7	6	7	7	7	6	7	7	7	7	6	6	7	7	7	6	6	7	7	7	5	6	7	7	7
R_Zb2qwf8Bdp6urEB	White American	50	1	3	6	6	4	4	5	5	6	6	4	6	5	6	6	4	3	5	7	7	3	3	3	5	4	6
R_2TAlvwesNbVE54w	Asian	40	3	4	2	4	3	4	2	2	4	5	4	3	4	3	4	5	4	5	5	5	3	5	3	5	4	3
R_22S2NATokDBOgCo	White American	53	1	2	2	5	5	5	1	2	6	4	5	1	2	7	4	4	1	2	6	5	4	2	3	6	5	2
R_324RQ5u6wRzMTJu	White other	54	1	1	3	2	4	5	1	2	5	5	2	1	5	5	4	3	1	3	5	5	4	1	3	5	5	1
R_1CeZe9LgjHQW44x	White American	40	1	6	6	6	6	5	5	6	6	6	6	6	6	6	6	5	5	5	6	6	6	5	6	5	6	5
R_115dhhPOiiEAkQK	White American	32	2	2	2	5	5	3	1	6	5	6	4	2	2	7	4	6	1	3	7	6	5	3	2	4	5	2
R_2zHfEZWXaQiIYDS	White American	21	1	6	6	6	6	6	6	5	6	6	6	5	5	6	6	6	6	5	5	6	5	6	6	6	6	6
R_1Kw1pbT3OAPr1F5	White American	53	2	1	3	2	3	1	1	1	7	4	2	1	7	7	7	1	1	2	6	4	1	7	7	7	6	1
R_25KnuTo1LuxpOvw	White American	68	3	2	4	5	4	4	4	3	6	5	4	2	3	4	5	5	2	5	5	4	4	3	5	5	5	4
R_2P1cLRii384euHI	White American	28	2	4	1	5	4	3	1	4	5	7	6	1	3	4	4	4	2	1	5	5	5	2	3	2	4	3
R_bdSM8gYH1dOKh0Z	White American	52	1	6	6	7	7	7	6	6	7	7	7	5	6	7	7	7	6	6	7	7	7	5	7	7	7	7
R_2VxnZyCH0HLwIUs	White American	35	1	4	7	6	5	4	3	6	6	3	4	3	6	7	3	4	3	5	6	6	4	3	5	6	4	3
R_1lmgZEfy66IzRgv	White American	25	3	5	1	3	1	3	7	4	7	1	1	6	7	1	5	1	1	5	1	3	6	1	4	1	6	3
R_VUAWoZUbSuMJ4ml	White American	42	3	2	2	5	4	6	2	3	6	5	5	2	5	7	5	4	2	4	4	6	5	2	2	6	6	4
R_2dQMT0T2YEqyEQ7	White American	58	1	2	6	6	4	2	4	6	6	2	2	1	3	7	3	3	1	3	2	3	2	1	5	6	2	2
R_Ttj4yInk9GNo8wx	White American	32	1	7	7	7	7	7	7	7	7	7	7	7	7	7	7	7	7	7	7	7	7	7	7	7	7	7
R_3HqzNSFayacUzaI	White American	30	2	4	5	5	4	3	4	5	5	4	4	4	4	5	5	3	4	4	5	4	4	5	5	5	4	3
R_2TGBNNqeFepkFFM	White American	49	2	2	3	6	5	2	1	4	6	3	4	1	5	5	4	5	1	4	4	4	3	1	3	5	4	3
R_XG8d9Vw2hQQiCGt	White American	28	3	1	1	1	5	4	1	4	1	5	4	1	1	4	5	5	1	1	3	6	4	1	1	1	3	3
R_W8VA8sxbv3v0u4h	White American	42	2	5	3	4	4	5	5	5	7	5	2	5	4	4	6	5	4	6	6	4	6	5	5	6	6	2
R_PXxIsTCdAnQDIkx	Asian	26	3	2	3	6	4	4	3	4	4	5	3	2	3	6	6	3	2	5	5	4	4	2	4	6	5	4
R_32Pb2xPyt5TzRRB	Black/African American	30	1	3	3	5	1	1	2	3	2	1	1	1	4	3	1	2	1	4	3	2	1	3	2	6	1	3
R_3PXZDULG8f3gVNJ	White American	62	2	1	1	5	7	4	1	2	4	7	4	1	1	6	5	4	2	3	7	7	4	2	3	6	7	4
R_29lYlFthQdxXsLv	White American	55	1	5	4	6	3	3	5	3	6	6	4	3	5	7	5	4	2	6	6	6	3	2	4	5	6	3
R_2eWl3GdrLHSzG5R	Black/African American	27	3	3	4	6	3	3	2	3	5	5	4	3	4	7	3	3	3	3	7	3	3	3	5	7	4	3
R_3oAzkkEFLlsAG7B	White American	50	2	4	1	6	5	6	1	5	5	5	6	1	4	4	5	5	3	5	5	5	5	2	1	2	6	5
R_2E4V1tp1kRfHuKm	White American	60	1	1	4	5	3	2	4	4	5	4	1	2	2	2	3	2	1	2	6	1	1	1	2	5	2	1
R_114UQuSvraH7r0l	White American	23	2	3	5	6	4	5	4	5	6	6	3	3	6	5	6	6	2	5	5	5	6	4	4	6	4	4
R_YWzfA2Z3uzty1wJ	White other	33	3	1	2	4	2	3	2	2	3	3	3	2	2	4	2	3	2	2	3	2	2	2	3	3	2	2
R_elZAQTIIcDYZtol	White American	64	1	2	4	6	3	2	2	3	6	3	2	2	3	6	3	2	4	4	6	5	2	2	4	6	2	2
R_1EciWtUhtD0F562	White American	26	1	5	5	5	5	5	5	5	5	4	6	4	4	5	4	5	6	5	5	4	5	6	6	4	3	5
R_4IxnBFSjv1brEZn	White American	22	1	2	5	6	4	2	3	3	5	5	3	3	4	4	4	2	3	4	3	6	3	4	5	7	6	2
R_4I7awG5pYvHIfFT	White American	49	3	1	7	5	3	6	1	2	7	7	5	1	1	7	6	3	1	7	6	7	1	1	3	6	1	2
R_1kZwcJ6xEUgpw76	White American	47	3	1	3	3	3	1	2	2	2	3	3	2	4	2	2	2	3	3	2	2	2	2	3	2	5	2
R_1BQ24pYop07oPiH	Hispanic	30	3	3	2	4	6	4	2	3	6	5	4	2	3	4	5	5	2	3	6	4	3	3	3	4	5	4
R_31t2pKlBFtHXgWV	Asian	38	1	1	1	2	4	1	1	2	3	3	3	1	2	4	3	2	1	2	2	4	3	2	2	3	4	2
R_3oMhkhMiCvymgt6	White American	42	1	2	4	5	4	5	4	5	5	5	5	3	5	6	5	4	3	4	6	5	4	3	5	4	4	4
R_1jJ7mwpiUAJBvCx	White American	42	3	2	2	4	5	3	2	2	5	4	4	1	3	4	5	4	2	3	3	4	3	2	3	3	5	4
R_3hioZsWaOHACrmO	White American	41	2	4	4	6	6	5	2	3	4	7	5	3	4	5	4	4	2	3	6	3	5	3	5	6	5	6
R_1IYS3BzsBkB8Qxo	White American	53	3	1	3	4	6	5	2	3	5	6	5	2	4	6	6	5	2	4	6	6	6	1	4	6	5	6
R_2WHGia2lv5W42nC	White other	29	1	6	5	7	3	5	5	4	6	3	3	2	4	5	6	3	5	5	6	4	4	1	5	6	3	2
R_1DwF7DIHOMthwQk	White American	61	2	1	2	5	4	3	1	2	5	5	3	1	2	5	4	5	2	3	5	4	5	1	3	4	4	4
R_1kHNdsMaxybRh1b	White American	52	2	6	5	7	7	5	4	7	7	5	5	4	5	7	4	4	4	6	6	7	4	4	7	7	7	6
R_3Rqo6fHObwkf07G	White American	43	1	1	3	5	3	4	2	1	4	4	4	2	3	4	5	4	2	2	4	3	6	1	1	4	5	2
R_3EEDjc1TLqg0pKT	Asian	19	3	5	5	5	3	4	4	2	5	6	5	5	4	3	4	4	4	4	4	3	4	5	4	4	4	4
R_1lAEp0ZXtvj4CjF	White American	40	2	1	2	5	3	2	1	2	5	4	3	2	2	4	5	4	1	2	4	2	2	2	1	3	5	3
R_21ieFITbuS1Ny2Z	White American	45	2	5	1	7	1	1	1	4	5	5	1	1	2	6	6	1	1	2	6	6	1	1	6	6	5	3
R_db7ao2uVO3NLwvn	White American	25	3	2	6	6	3	1	5	5	5	5	5	2	5	2	3	3	4	5	3	5	2	4	3	4	5	2
R_3KPggDxqw40cNsz	White American	33	1	2	2	3	6	2	2	2	5	5	2	2	2	5	5	5	2	2	5	5	2	2	2	2	2	6
R_3CC69j2dIfGOZWv	White American	51	3	2	3	4	4	3	2	2	3	5	3	2	2	4	5	4	2	3	4	2	2	2	2	4	4	3
R_25FPo1B0PkBKHJC	White American	29	2	2	2	4	4	2	2	2	4	4	3	2	4	3	4	3	2	2	4	4	2	2	2	4	3	3
R_YaH37yu6b8uDZVD	White American	43	1	2	5	6	6	4	3	6	5	5	5	2	5	6	4	4	3	4	4	5	4	4	3	4	3	3
R_25sCCtFP9tXF58q	White American	38	2	6	6	6	6	5	5	6	6	5	6	5	5	5	6	6	6	5	5	6	5	5	5	6	5	6
R_3k66XmUkcUqvjdV	Native American	50	3	2	6	6	5	3	3	4	5	5	4	5	4	6	5	4	3	4	6	5	3	5	5	5	5	5
R_24Ohmnu1vCW330Z	Asian	41	2	3	4	5	6	5	4	5	5	6	5	4	4	5	5	6	3	3	6	6	6	4	5	6	6	6
R_1EhtHBCLEALMpfM	White American	52	2	4	4	4	4	4	4	4	4	4	4	4	4	4	4	4	4	4	4	4	4	4	4	4	4	4
R_xirPrpX8rEnUKtz	White American	63	3	2	2	6	3	2	3	2	6	4	4	1	5	6	3	1	4	6	5	4	2	1	3	6	4	2
R_V4mMxPMISw8Bghr	White American	38	3	2	6	5	6	4	3	5	6	3	3	2	6	6	6	4	2	6	6	5	5	2	6	6	5	5
R_1Dqc2OznGZbmfMw	White American	31	1	3	4	5	2	3	3	4	5	5	2	2	4	5	3	2	2	4	3	4	2	3	4	5	3	2
R_Y9tW5Xqg8juFyY9	Asian	26	2	5	5	5	6	6	5	6	6	7	6	5	5	5	5	6	5	5	6	7	6	5	5	6	6	7
R_aW3FbWOnoOk4xvf	Black/African American	29	1	5	5	6	4	5	6	6	6	5	4	4	6	4	5	5	5	5	5	5	5	5	4	5	4	6
R_3gSALEvYvqru0dD	White American	67	1	1	3	4	2	1	1	1	4	5	1	2	2	4	5	1	1	1	4	4	3	1	1	3	1	1
R_2VamXgllpH5q7bg	White American	60	3	1	5	4	4	3	1	4	4	4	2	1	2	5	4	4	1	3	6	6	3	1	4	5	4	2
R_3Dnp0tNKWftdC1i	White American	53	2	1	1	2	6	6	1	1	5	6	6	1	3	4	4	5	2	2	6	5	4	1	2	5	4	5
R_1okjYfNXIJev6se	White American	30	2	4	5	6	5	5	4	5	6	5	6	4	6	6	5	5	4	5	6	6	5	4	4	6	5	5
R_2QAtuhfiVXJU72m	Black/African American	40	2	2	4	6	7	5	3	3	6	7	2	3	3	6	5	6	2	3	6	7	4	3	4	6	7	4
R_cxaJoMcreLZysSh	White American	56	1	3	2	3	4	2	2	2	3	3	2	2	3	3	4	3	2	4	3	4	3	1	3	4	4	3
R_1iqGxamBQPMd0Z7	Black/African American	49	3	4	4	5	4	3	3	4	4	4	4	3	5	5	5	3	3	5	5	4	3	4	4	5	4	4
R_x4pmfbos5DBhos1	White American	38	2	4	2	5	4	2	2	3	5	6	4	2	5	6	6	4	2	4	7	6	4	2	2	3	3	3
R_oXqAu8n53mkzNAJ	White American	22	1	3	3	4	6	2	5	5	5	6	5	5	3	4	6	4	2	3	4	6	3	2	4	4	6	3
R_1OMLajYjp7Keh7C	White American	40	3	2	2	2	5	4	2	1	5	5	2	1	3	5	5	3	1	2	3	4	4	1	2	6	4	3
R_1IAcgtKonz9ds80	Asian	22	1	1	2	3	5	3	1	3	3	4	4	5	2	3	4	5	2	3	3	5	4	2	3	4	3	4
R_29sT9mZCzf8JhV7	White American	24	2	1	2	3	4	4	1	1	5	5	2	1	5	5	4	2	1	3	3	5	4	1	3	4	5	1
R_2YbsHd1UhwvzDcz	White American	50	3	2	2	3	4	4	3	2	5	5	6	5	2	2	6	5	1	1	3	6	6	2	2	2	3	4
R_p6jLSpxjbgFQ849	White American	29	1	1	2	3	2	1	1	1	2	6	5	1	2	4	5	2	1	1	2	5	5	1	1	5	5	4
R_UX4Baa1DC3L7I5j	White American	26	1	2	3	4	5	5	2	2	4	4	4	2	2	4	5	5	2	2	3	5	4	2	3	4	6	4
R_Zn6B1f4ytf9oBr3	White American	37	2	1	2	5	5	5	1	2	4	4	5	1	2	6	6	6	1	3	3	6	3	1	3	5	6	4
R_2zSai5pCJP60l4i	White American	49	3	5	4	5	5	3	4	5	4	4	3	5	5	5	5	4	4	5	5	4	4	4	5	5	4	4
R_0oynuxU55M2IXRf	Other	47	2	1	2	6	3	2	1	1	5	3	4	1	4	6	2	3	3	1	5	4	3	4	2	6	6	3
R_rfnG6eclRyvdCI9	White American	36	3	4	4	4	5	5	4	4	5	5	5	4	4	5	5	5	4	5	5	5	5	4	4	5	6	5
R_3iWqZ1fxcgUuTZl	White American	28	3	3	1	7	6	4	2	4	7	4	6	1	3	5	4	2	2	6	7	4	5	2	1	6	7	3
R_2dKrGXWMn9oYKML	White American	29	3	1	3	6	4	4	1	5	7	7	3	1	5	7	2	2	1	4	7	5	2	1	4	7	5	1
R_1mwtw63IxXPJMtn	White American	23	2	5	4	6	3	3	3	4	5	3	3	5	4	4	5	2	2	4	5	4	3	4	3	6	5	3
R_10Bl2vwxzXRtqH0	Asian	28	2	3	3	6	6	6	4	4	5	7	6	3	4	5	5	6	4	5	4	5	6	3	4	6	6	6
R_3GBMff2UG2WDRBQ	Asian	21	1	5	4	5	4	3	1	3	5	5	3	1	2	5	5	3	1	3	3	5	2	2	3	4	5	3
R_AhcHX5S9YrhvEel	White American	24	3	4	4	4	4	4	4	4	4	4	4	4	4	4	4	4	4	4	4	4	4	4	4	4	4	4
R_2c2cIH0IFdRZncN	White American	58	1	3	5	6	4	3	1	5	6	5	4	2	4	6	4	6	3	2	5	5	2	1	6	3	6	3
R_3fxWpjWQyHkbHRk	White American	49	2	2	3	7	6	6	2	3	7	6	5	2	3	7	6	6	2	2	6	7	5	2	5	5	6	5
R_24epDAYWVWjuUVY	White American	24	3	3	4	3	4	3	4	4	3	3	3	3	3	3	5	4	4	3	4	3	3	3	3	3	3	3
R_eVsKOJUmjcwRBK1	Black/African American	28	1	1	3	4	5	2	1	1	4	5	3	1	1	4	6	3	1	4	4	2	3	1	3	4	2	3
R_2QxtY2BXIRUwZhj	White American	59	3	3	5	7	5	7	2	5	6	6	4	4	7	7	7	2	2	6	7	6	2	5	3	7	6	5
R_2zIpKAwna9ZQa9L	White American	32	2	4	6	6	5	4	4	4	6	5	3	4	5	5	5	3	4	5	6	4	3	5	4	6	5	5
R_1Ft8ERZ5aB0UbdE	Asian	34	1	5	6	7	7	5	6	6	7	7	4	5	6	7	7	4	5	6	7	5	5	6	6	7	7	5
R_DiTHmOjK1VBeMHD	White American	27	1	2	2	5	5	3	2	3	6	6	3	2	1	4	4	3	1	2	5	5	4	1	2	3	6	3
R_1FCYoPF5EDIEWY5	White American	38	2	5	5	6	5	5	4	5	5	5	5	6	6	5	6	5	5	5	5	5	5	6	5	6	5	6
R_2QAOpPi4ZHqYy2z	Black/African American	30	3	2	5	3	4	1	3	6	4	5	2	1	6	6	3	4	1	4	5	5	4	4	1	5	6	2
R_2uvMBZu73c11nYr	Black/African American	43	2	1	1	4	4	4	6	6	7	4	4	1	7	5	4	2	6	6	7	4	4	6	6	6	5	4
R_3D5xceg9SvgTAVG	White American	34	2	3	4	6	6	4	3	3	6	5	5	4	5	6	6	4	6	4	6	5	5	3	3	5	6	4
R_1HhoCajotKgUwDd	Asian	26	3	2	4	6	5	3	3	3	7	3	3	1	2	5	2	2	4	5	6	3	1	2	3	6	3	1
R_1IWr81qNoFKxne9	White American	58	2	3	4	5	5	6	4	3	5	4	4	3	4	5	5	6	4	4	5	5	4	3	2	4	5	5
R_W1FR4eSyPMik6oF	White American	51	1	2	3	4	6	3	1	2	3	6	4	2	3	5	4	5	1	1	4	5	6	1	2	5	3	6
R_3h3aFY3ElYDtD9F	White American	53	1	3	5	5	3	5	3	5	4	6	6	3	4	6	5	5	3	4	5	3	4	4	5	5	4	4
R_2Wxoc8u7U3Mm8aK	Asian	33	1	1	3	6	4	1	2	1	3	5	2	1	1	4	4	1	1	1	2	2	1	1	1	4	2	3
R_tPxOpwm4DzdbIQN	Hispanic	39	2	2	3	5	3	1	1	1	7	2	3	3	3	7	6	1	1	5	6	3	2	1	4	5	2	1
R_OdPblp4p493bRGp	White American	40	3	2	6	6	4	4	3	4	6	5	4	4	5	5	5	4	3	4	7	6	4	3	4	6	5	4
R_3dRCfUtS2K5cn7h	Asian	24	3	3	5	5	4	4	3	5	6	5	2	2	5	5	4	3	2	4	6	3	3	3	4	5	5	4
R_2YJIv8bXLQDRF9X	White American	24	2	3	4	5	5	6	3	3	5	5	5	2	4	2	5	4	2	5	5	5	5	3	4	5	5	5
R_2yknKsUIspTYDHU	White American	35	1	3	5	5	5	4	4	4	5	5	4	4	4	5	5	4	4	4	5	5	4	3	5	5	4	4
R_2dm4UrLPylagwOD	White American	34	2	4	7	6	6	4	6	7	6	6	5	5	7	6	7	6	4	7	7	5	5	5	6	7	6	6
R_2ocsVcipGhzI86d	Asian	42	3	2	2	5	7	4	3	6	7	6	5	3	3	5	7	6	3	3	7	6	3	5	3	6	7	3
R_27yemN5Npl19uD6	White American	31	2	5	5	6	5	7	5	5	6	6	6	5	5	6	5	6	5	5	6	6	6	5	5	5	6	6
R_2ToPE2VgFeegzLX	White other	29	2	4	5	5	4	3	3	5	6	3	4	2	6	6	6	3	2	5	5	4	3	5	5	6	4	4
R_2V4rUpx3z258WpA	White American	33	1	3	5	4	5	5	6	3	5	3	3	2	6	6	5	3	4	6	4	5	3	3	3	5	3	4
R_9z8CCQKPWz8JFNn	White American	54	1	2	5	5	5	6	3	6	6	5	4	3	3	6	4	5	3	3	5	6	5	3	3	5	5	5
R_1ihxmrLZRoi9Kte	White American	24	3	3	4	5	2	3	3	4	6	3	2	3	5	6	6	2	3	5	5	5	2	2	4	6	4	2
R_2ANil6vfS6Neqki	White American	29	3	2	5	7	6	3	1	1	6	5	2	1	6	4	2	1	2	4	7	4	5	1	1	7	6	2
R_2414BaEWEJqCIrg	Hispanic	42	1	4	4	6	4	4	3	6	7	5	3	4	5	6	6	6	3	4	4	6	3	3	5	6	4	4
R_2co12eBF4d5WAE6	White American	35	1	3	6	7	6	7	3	5	6	7	5	3	6	7	5	5	4	3	6	7	4	5	5	5	4	4
R_O8Q4u8emx3qB0oF	White American	36	1	6	5	5	5	4	5	5	5	5	4	5	5	6	5	5	6	5	6	4	4	5	6	5	5	4
R_2qC8VqCIoR2z1Gu	Black/African American	59	2	2	3	6	6	5	3	6	6	6	5	2	4	5	3	5	2	6	6	6	6	2	5	6	6	5
R_3sgLBwkcCO7dUDJ	White American	47	1	1	2	5	5	2	1	5	6	4	3	1	7	5	4	2	1	7	5	4	3	1	1	5	4	2
R_2ZBUmeJYlOnr1v4	White American	52	3	2	4	5	5	4	4	5	4	4	4	3	4	5	3	5	4	6	5	5	2	4	2	5	4	2
R_21HXQVgV4jpTXQO	White American	27	3	1	3	6	5	6	3	2	4	6	3	1	1	6	5	4	3	1	4	5	3	1	5	3	5	4
R_PZqDj6jv03Ivi0x	Black/African American	23	3	3	7	7	7	7	4	3	7	6	6	3	5	7	5	6	3	4	6	5	5	3	3	7	6	5
R_2ATNXFULGKEf9kw	White American	63	2	4	6	7	5	4	5	6	6	6	3	4	3	7	6	6	4	7	4	7	4	4	6	7	6	3
R_1mzomx1oixq9ysi	White American	37	3	2	6	6	6	3	2	5	6	4	3	4	4	4	4	2	3	4	7	4	3	2	2	4	5	3
R_1GDfORQVAXp7xoZ	Black/African American	35	2	2	6	7	6	5	2	4	5	7	3	2	4	5	5	1	2	4	6	6	7	2	6	6	6	6
R_1JEpnw4cQdShwb2	Black/African American	20	3	5	3	6	5	5	3	2	6	4	4	6	4	3	6	4	5	6	4	3	2	4	4	6	2	5
R_2w6aF3GjkSj2xqM	White American	54	1	3	2	3	5	5	3	2	3	3	3	2	2	2	3	3	2	2	3	3	4	3	2	2	3	3
R_12uo2DSDH51tLrc	White American	37	2	1	3	4	6	5	1	5	5	3	3	1	2	3	4	3	3	4	4	5	3	1	5	3	6	3
R_2dlLRIw0aFSsLBR	White American	29	1	1	2	5	3	2	1	2	4	3	1	1	4	4	4	2	6	1	4	3	6	2	4	5	6	5
R_2cwkx8Co9rsXaLq	White American	29	3	1	3	6	3	4	1	3	5	4	4	2	4	7	6	4	2	4	7	3	4	1	5	5	3	1
R_1Owt0ZdTcJyFwUw	Hispanic	33	2	4	4	6	7	6	5	4	7	6	6	4	4	6	6	6	4	4	6	7	6	4	4	5	7	6
R_10ZQ2vWFjNfDbjW	White American	49	2	2	4	6	2	2	1	1	3	4	3	1	1	4	3	2	1	2	4	5	3	1	1	5	2	2
R_1lhqYYPSfm9bnKf	White American	25	3	1	1	4	7	6	2	1	3	5	2	1	1	5	6	1	1	1	6	4	6	2	1	5	5	2
R_31tm9E98BMuDGg4	White American	48	3	3	3	6	6	4	4	4	6	6	4	3	3	6	5	4	3	6	6	5	3	4	5	6	5	4
R_At7ZAjc60SA0c6J	White American	37	3	1	1	3	3	3	1	6	4	4	3	1	1	5	2	1	1	2	4	4	3	2	2	4	3	2
R_3LX9Z1o9ddXq6D3	White American	35	2	2	4	4	2	3	2	5	6	3	4	2	3	5	6	2	2	1	5	6	6	2	5	6	4	4
R_1Q47Xm8xwUFJBSc	White American	35	3	2	1	6	6	6	1	1	6	6	5	1	2	6	6	6	1	2	6	6	4	1	2	6	5	5
R_1cStaCQS93gf9pB	White American	59	3	1	1	3	2	1	1	1	4	2	1	1	1	2	2	2	1	1	2	2	1	1	1	4	2	1
R_0JxDqEozxmrAcvf	White American	50	2	2	5	6	3	4	2	4	7	4	3	2	2	7	6	6	2	3	6	5	3	1	3	5	3	5
R_1r7agWaXYaluObg	White American	34	1	3	4	6	4	5	2	6	5	4	4	2	5	5	3	4	2	3	6	4	3	3	4	5	4	4
R_2rlau11kBrtSw5O	White American	22	2	2	3	5	5	7	1	2	5	6	4	2	3	6	5	4	2	4	4	5	4	2	2	4	6	3
R_xFzgEmdCTQYRGud	White American	32	2	2	1	4	6	1	2	2	3	2	4	3	2	4	2	2	1	2	5	2	1	3	5	3	1	3
R_1NDEJUZlueKUtQh	White American	39	3	4	5	7	6	4	2	5	7	7	4	4	4	6	5	5	3	4	7	5	3	3	5	7	6	4
R_3JmJ1lyJ35Nxeon	White American	34	1	4	4	6	4	5	3	4	5	5	3	3	3	5	4	4	3	4	5	4	3	3	6	6	5	3
R_1gqgfo0u0BB58vh	Black/African American	26	2	3	3	4	4	4	5	3	4	4	5	6	2	3	3	3	3	4	3	4	4	5	3	3	4	4
R_279w8ldvcJHAhJs	White American	31	3	1	4	4	4	4	4	6	5	3	2	2	4	5	5	6	2	4	5	5	5	5	4	3	5	5
R_2sZ0XdrJTbLuY4g	White American	54	3	1	3	7	5	6	2	3	5	5	3	1	1	3	6	4	1	1	6	5	4	2	3	4	6	6
R_AGKA43wwGhLIIMh	White American	54	3	5	6	7	5	4	2	7	7	6	3	3	3	7	5	5	2	5	7	7	2	3	3	7	6	2
R_3xtfoAlzsBk6J7v	White American	28	1	3	5	5	6	2	2	5	6	4	5	2	4	5	2	4	2	3	4	5	4	5	2	5	4	5
R_2RU4Gp97btcqL5b	White American	24	3	3	3	5	6	7	3	4	5	5	6	4	3	6	7	5	2	3	5	6	6	4	4	5	5	6
R_9G2j8daYlbXKynX	White American	33	1	2	5	3	3	2	1	2	3	6	4	2	4	5	5	3	3	3	4	4	4	1	2	5	6	5
R_1N1VdQ9X9ebwkIv	Black/African American	26	3	1	4	5	2	1	4	1	1	1	2	1	1	1	6	1	1	1	6	4	1	1	1	5	5	4
R_2rrrYqiW2UHhal2	White American	63	1	4	3	3	3	3	4	3	3	4	3	3	3	3	3	3	3	3	3	3	3	2	3	4	3	3
R_1g0jOQJxiPRqzIV	White American	31	1	1	2	6	5	3	2	4	5	2	2	2	3	6	6	2	1	4	5	4	3	1	4	4	3	2
R_2SlrYoBmQXa0s2M	White American	42	2	5	6	6	5	4	5	3	6	4	4	5	6	6	6	4	6	7	7	5	4	5	6	6	6	3
R_uslG5NKuBPm9kNH	White American	67	3	1	1	4	3	2	1	1	2	5	1	1	2	1	5	2	1	2	3	3	2	2	1	2	5	1
