# Supplementary material for: The influence of leg-to-body ratio, arm-to-body ratio and intra-limb ratio on male human attractiveness
Source: R Soc Open Sci. 2018 May 16;5(5):171790. doi: 10.1098/rsos.171790 (PMC5990728; doi:10.1098/rsos.171790)
Supplement: Data for Study 2 of Versluys, Foley, and Skylark [file rsos171790supp3.csv]

id	ethnicity	age	condition	min3	min2	min1	base	plus1	plus2	plus3
R_3qwWPBaXTB2aqSd	White American	37	IR	4	3	4	5	3	5	3
R_1ogQbzh7tdn2OhD	White American	28	LBR	2	6	6	7	7	7	6
R_1fkjDJawSbRAsZV	White American	71	ABR	5	3	5	5	5	2	3
R_1IaPkjCDY2W2Bbs	White American	30	IR	5	4	5	5	5	6	5
R_1255IwhI733qTvJ	White American	59	LBR	6	5	6	6	5	5	6
R_2tnvN0mW1YGHGjy	White American	44	ABR	4	4	4	4	4	4	4
R_1hxOPRphUeMCty3	White American	30	IR	4	4	4	5	3	4	5
R_2WZJLgXM6NVp8kY	White American	37	LBR	2	6	5	5	5	4	4
R_1eLWFCZfottPa77	Asian	31	ABR	5	5	4	4	4	6	5
R_1GP12z4aSAxx6hS	White American	30	IR	5	5	6	6	5	5	5
R_2uVYLwwWMETwWA1	White American	29	IR	6	6	6	6	7	6	5
R_1F3cahx0X8Oq6Ko	White American	54	ABR	5	6	2	3	2	2	6
R_sHm1I8d5JnHfgoF	White American	30	LBR	5	4	6	5	5	6	4
R_R50r4PGC8UpKR9L	White American	35	ABR	6	5	5	4	5	5	6
R_1mR6CtpltiIu1mU	White American	34	ABR	4	3	3	4	4	4	3
R_2agcYIog1FeXHPK	White American	22	LBR	4	5	6	5	4	5	3
R_1HkK0ugj0Z8n3fu	White American	30	IR	5	5	5	5	5	5	5
R_uxOqPP0dYYMPOh3	White American	26	IR	5	5	5	7	7	6	6
R_2t6iSyhrVvHWXi1	White American	57	LBR	4	5	5	5	6	6	4
R_2Sq9AubRTtdKHnd	White American	66	ABR	7	7	7	7	7	7	7
R_3HOMkqFU3re7HOg	White other	32	LBR	3	5	5	5	4	6	2
R_2rSDIs3NcL7Wlfl	White American	33	LBR	6	6	6	6	6	6	6
R_3NEDKohOdxrSwRM	Black/African American	37	IR	4	4	4	3	5	4	5
R_RwfmxCdc4YybqaR	White American	28	IR	3	3	3	4	3	3	4
R_2ygELawHXr9Shdh	White American	33	IR	6	6	5	5	6	6	6
R_1NxC0VBq6uD58oO	White American	51	ABR	4	5	5	5	4	4	5
R_3n0pCCyl5cur5Th	White American	37	ABR	4	4	4	4	5	5	5
R_2BfJJU7S9ciNGHa	White American	22	LBR	1	4	5	5	4	3	3
R_p6Jdt7XvroKrpQd	White American	38	ABR	4	5	6	6	5	5	6
R_3LYfr0H5qmqNDqI	Black/African American	20	IR	4	4	4	5	6	3	5
R_2wmCeoA8X2Yt8fo	White American	32	ABR	6	6	6	6	6	6	6
R_2pXHDvWdKCH8APk	White American	42	IR	5	5	4	6	6	5	4
R_vukjPHrZ6LiPfyN	White American	48	IR	4	5	7	4	5	5	2
R_1Sb7XPESN6Ja9q5	Asian	39	LBR	5	6	6	6	4	5	5
R_1hM4i627geDeJCn	White American	32	LBR	1	3	2	2	4	4	1
R_Zgcs88Yqzx3euyZ	White American	41	ABR	6	6	6	6	4	5	5
R_1OjhhOELe8nhIc5	White American	28	IR	5	5	5	5	5	5	5
R_qPgt9xY67LoHcgV	White other	39	IR	3	3	3	3	2	2	4
R_Dw198REsrwAVonD	White American	35	LBR	6	7	6	7	5	6	3
R_3ipSD53Rg1XhCmx	White American	25	ABR	5	4	6	4	5	4	5
R_1CIKwhW8uokiUg0	Hispanic	28	ABR	7	7	6	6	5	6	6
R_1lrv6NhW23BYo0W	White American	35	LBR	4	5	6	6	6	6	6
R_2AR1PzU5S7UooM8	White American	28	ABR	3	2	1	1	2	4	2
R_b2iytqbIm1Yqt6p	White American	48	LBR	1	1	6	4	6	6	5
R_1d0MvCnvzI8OvOR	White American	42	IR	4	5	5	5	5	5	5
R_1ibxLBOhtF7iUUh	White American	40	LBR	1	6	3	6	4	5	3
R_10TmNySSAPQexMa	White American	44	LBR	3	4	6	6	6	5	3
R_6tlJxoBcMe0hoOt	White American	32	ABR	3	5	3	4	3	3	3
R_Zh6qx544Eh3SQtr	White American	38	LBR	5	3	4	6	6	5	5
R_R8PnnZp1JgnHGAp	White American	34	IR	5	7	5	5	6	7	6
R_29oAVdQTzdiOvu0	White American	22	IR	6	6	5	5	5	6	5
R_3ix4XjfunxNmXyr	White American	60	ABR	7	6	7	7	7	7	7
R_20M9nGxvlGKGLdf	White American	26	ABR	5	5	5	5	5	5	5
R_12zCqVaIA9uUEjO	White American	23	LBR	2	3	4	4	5	4	5
R_UFKjG28eFKtB6Br	White American	23	ABR	5	5	5	5	6	5	5
R_vC6g0szPZxbuFGx	White American	25	IR	4	5	5	5	3	4	4
R_xlbl4f3UIenHQOd	Black/African American	36	IR	5	6	5	5	6	5	5
R_1IS3HuEopvddtVw	White American	35	LBR	6	6	6	5	5	6	3
R_piqSiaWQ5X0LuPn	White American	34	IR	5	4	5	5	4	5	5
R_2dzk00q59EOWXV5	White American	34	ABR	5	7	6	5	7	6	6
R_3McFKoyVnrmQfmj	Asian	29	LBR	6	6	5	6	5	6	5
R_2ri1FqEzle005bh	White American	29	ABR	3	5	5	4	5	5	4
R_2c5y6x3aPWQAfWx	Black/African American	28	IR	7	6	5	6	7	6	6
R_Dvg95pVA5ETPe8h	White other	33	IR	4	3	3	4	3	2	2
R_1eRJEzJpTgfiiVy	White American	31	ABR	7	6	7	6	6	6	6
R_3rS67qe8eydM0Ak	White American	30	LBR	5	2	5	5	2	5	5
R_1rDjLjVuknoW4Yt	White American	28	IR	6	6	6	7	7	7	6
R_2TAD1PaYPLGcSzj	White American	40	LBR	2	4	4	3	4	5	3
R_2sZoloIfKvPniAe	Black/African American	21	ABR	5	4	6	3	4	5	4
R_269C3cEbNnd9pA9	White American	34	ABR	4	4	5	5	5	5	4
R_1IQNFWLaOexHwGU	White American	34	LBR	3	5	3	5	3	6	5
R_6nauXR3uCgbhxOJ	White American	27	IR	3	4	5	6	3	2	3
R_2PmT1TFw9JkMoK4	White American	64	ABR	6	5	5	5	6	6	4
R_0pILqr4H5sVm7xX	Black/African American	37	LBR	4	5	6	6	3	7	2
R_12tLudyXY7SUl3m	Black/African American	42	IR	6	2	5	1	5	2	3
R_2PiEIOxZKX5NjL4	White American	33	LBR	5	5	4	5	4	4	3
R_1QxRpnVljK1A3S5	Black/African American	49	IR	5	3	5	4	3	3	4
R_PXqnBv2o84uuQtb	White American	30	IR	5	3	5	6	5	4	4
R_3OlANd3AZIX39Ja	White American	47	LBR	3	6	7	6	7	7	5
R_1cRMllYwqQOmKqW	White American	37	LBR	3	4	4	5	5	6	3
R_1P5CqwoKCIRWCnc	White American	25	IR	3	3	4	4	3	4	3
R_2aLECglve8xZZNf	White American	31	ABR	4	5	5	5	6	4	4
R_10xaMzpsxS0Px7J	White American	34	ABR	5	5	5	5	4	3	6
R_PY5OEWomN5MpMUF	Black/African American	37	LBR	4	6	6	6	5	6	2
R_sbPvtKQMi1CcATf	White American	31	IR	5	4	6	5	5	6	5
R_2zTFq13kqXjjmtB	White American	34	IR	5	5	4	5	4	5	4
R_21EyCrSeSkcK1BP	White American	22	LBR	4	5	5	6	4	6	4
R_3qNVxLPDZeG9iE3	White American	24	ABR	4	4	4	5	5	4	5
R_28MrtSYw1d6bUDE	White American	47	LBR	4	5	6	6	5	6	4
R_2YWes6nfEJ1CCma	White American	30	ABR	6	6	6	6	6	6	7
R_3QFNuxbClGno4jP	White American	28	IR	5	6	5	6	6	6	6
R_3psxEepGcWiGgt2	White American	24	LBR	2	3	5	6	4	6	5
R_6PbWmKdqN2O8p8t	White American	26	LBR	2	2	4	5	6	5	4
R_1LYIupeWU8DgS8M	White American	30	IR	2	1	3	7	2	2	2
R_1f7NSrWOFGupTnE	White American	38	IR	6	6	6	6	6	6	6
R_3n6kbHsuhksUmSB	White American	28	ABR	4	4	4	4	4	4	4
R_1lAntHGxyfdB5Z4	White American	36	ABR	6	6	7	7	7	7	7
R_3EMARYstJx81Hz5	White other	67	LBR	5	5	6	7	5	6	6
R_89d1cOwdDRfAtzn	White American	26	LBR	2	3	3	4	4	3	3
R_UKKy4kl7pk78Y81	Other	26	ABR	4	4	5	4	4	3	4
R_3eq3wjCc8uGvcip	White American	37	LBR	2	4	4	4	7	7	4
R_3GCe04DzUFPqA5f	White American	24	ABR	6	6	5	4	4	7	6
R_1d7cmdFnGG5bc1t	Hispanic	30	LBR	4	5	5	6	6	6	3
R_9KyqhVuw3sLysbn	White American	25	IR	5	4	4	5	3	7	3
R_2EGcrA9rQfzdJzo	White American	36	LBR	2	1	4	5	5	3	2
R_2dQ4E5HuVJj45YN	White American	48	ABR	5	6	6	5	5	6	5
R_vMEkQ7oYH8bo8qR	White American	46	IR	4	5	4	5	5	5	4
R_2YYC6y0Up5hVhrG	White American	28	IR	5	4	5	5	3	4	5
R_3lRDqVn4ffwwaQm	White American	26	LBR	3	3	3	3	3	3	3
R_3NKtOQ2CWGFAlDM	White American	35	ABR	6	5	5	5	4	4	6
R_1HjFhfBCPeUndZT	White American	45	IR	3	3	4	5	4	3	5
R_1JKHyfcqaSz94lq	White American	42	LBR	6	7	7	6	7	7	6
R_2EAXiMigsjwvsrc	White American	31	LBR	2	5	5	5	5	6	3
R_2xS2dOHnRGVS53t	White American	32	ABR	6	7	6	6	7	6	6
R_1Nnyi9ispoNce1v	White American	38	LBR	6	5	5	5	4	3	3
R_2z8wm7b7bXB7FgO	White American	29	IR	5	4	4	5	6	3	5
R_3g5HKFKN06M6GIW	Asian	37	ABR	6	5	6	6	5	6	6
R_2qqPY26RLY7wXTn	White American	34	LBR	4	5	5	6	6	6	4
R_cA8ZqHPLOirkelP	Asian	34	IR	6	6	5	6	7	6	6
R_2uW0CKa7lKeignx	White American	35	ABR	3	3	3	3	3	4	4
R_1eXCXFMO6LPqCit	White American	21	ABR	3	3	3	3	3	3	3
R_28TCT6NS5qgAlA4	White American	54	IR	6	5	6	6	5	5	5
R_10oyUY7b8M2fq1a	White American	46	LBR	2	2	2	3	3	2	3
R_33vcYGYSAykTLrV	White American	34	IR	4	4	5	5	6	4	3
R_2s0B2WZ6115TLZ9	White American	26	LBR	3	4	2	5	3	3	3
R_SHp5KMP4bHTMWBz	Hispanic	22	IR	6	5	6	5	5	6	5
R_1mUb4VLx3dnG1fL	White American	50	LBR	4	5	5	4	4	2	2
R_3PETDb0OBvWB7W9	Hispanic	27	ABR	7	7	7	7	7	7	7
R_snFAW2iPfATB5hn	White American	42	LBR	4	6	6	5	6	7	5
R_3halRKjlCadwIZI	White American	35	IR	5	5	4	5	3	6	3
R_3Oky1MjDSKbVSNi	White American	49	LBR	3	5	4	5	4	5	4
R_3hDTe13Vv00PBQs	Asian	29	IR	4	5	4	5	5	5	4
R_2tyE2p23yatW6n2	White American	26	IR	3	4	3	4	3	5	5
R_AG7BDPaG2EUoU93	White American	57	LBR	4	5	5	6	6	5	6
R_55bslwKCvafIOQ5	White American	55	ABR	4	2	3	3	3	2	5
R_XHPYilMjElCViHD	White American	22	ABR	3	4	5	5	5	4	4
R_RXHMapJkGrC3KG5	Other	22	LBR	3	2	6	3	4	2	2
R_2UgYHH66fnCYby7	White American	48	IR	6	5	6	6	6	6	6
R_2vhW8DvTU1V0aqF	White American	38	LBR	3	5	3	3	4	5	4
R_2YlGMfjqZUP00Vu	White American	30	ABR	3	3	2	2	3	2	3
R_3fis8xanR96yKCB	White American	52	IR	6	6	6	6	6	6	6
R_2riqw3kwullzB02	White American	29	ABR	4	5	4	5	4	4	5
R_5yEiBNGGG2FQ6NH	White American	43	LBR	2	2	2	4	3	2	2
R_2dhHvhw37PrXQIz	Asian	26	IR	6	5	5	6	5	6	6
R_1eJKKdCjLRxlY6W	White American	36	LBR	4	3	4	5	3	4	3
R_2VDaYQC8D8ehZ5G	White American	35	ABR	5	6	6	5	6	5	5
R_2CeWksjiOz3MbyI	Other	23	ABR	6	5	5	5	5	6	6
R_1imTHYZ2Kl3Yeoj	White American	28	LBR	2	4	6	6	6	6	1
R_3qWJ8XTpBceETGF	White American	31	LBR	2	4	4	6	6	6	5
R_3EzEKp0jorwAo30	White American	31	IR	6	6	6	5	5	6	4
R_3n2b7tE1UPEZbJL	White American	29	LBR	3	5	3	4	4	3	4
R_1H6ugzNQz8HXbZZ	White American	26	IR	5	5	5	5	5	4	5
R_8uDlZlXrLtKrxpX	White American	27	ABR	5	4	5	5	4	4	4
R_2CHdgCy4Titqq0h	Hispanic	44	ABR	5	3	3	4	6	5	4
R_2xIRzmeMftodKZW	White American	28	LBR	3	3	4	7	5	5	6
R_3lRJjHZY4hqGHBD	White American	56	IR	6	5	4	6	5	4	4
R_ZmgKpRMG1JYeu3L	Other	23	IR	2	3	4	5	3	5	5
R_ZsdAKjvMJCgEqYx	White American	27	LBR	3	5	6	6	4	4	4
R_1mCTJJsfa5LBxIV	White American	27	ABR	6	5	5	6	5	6	4
R_2PhgQFmROx9Er7C	White American	28	IR	7	6	5	5	5	4	5
R_1NexeMFjNys9Qym	White American	30	IR	4	5	4	4	5	4	5
R_0CJgKEeA6QZX1KN	White American	30	ABR	7	5	6	6	6	7	5
R_3EPU8Z9rfhNhpSY	White American	36	LBR	5	5	6	5	6	4	6
R_3k6qnpYEUuNfMxw	White American	24	IR	5	4	5	6	5	4	5
R_1r0ykfmIoDJOh7T	White American	42	LBR	2	6	7	5	4	5	2
R_1NbpIBtTwq08Jyx	White American	20	IR	4	4	4	5	4	3	4
R_spMMHvZUyBHI00x	White American	38	ABR	5	5	6	5	6	5	5
R_1mC78NO888V6ukM	White American	31	LBR	3	4	5	6	5	5	4
R_s7oux8XcCoITMVX	Other	35	LBR	2	3	6	7	6	5	2
R_siEvto8MNRBodEZ	White American	29	ABR	5	6	5	5	6	5	5
R_9U1j6ThjKDESvg5	Other	37	ABR	6	5	7	5	4	5	6
R_ZmilEiAXwPwMYrT	White American	28	IR	6	3	5	3	5	6	5
R_qJD5Tp1DWJApn8J	Black/African American	28	LBR	1	1	6	6	7	6	7
R_22DI9uwzsOx2DCi	White American	30	LBR	2	5	5	5	5	5	5
R_yjW6TamQYd35frz	White American	34	IR	6	5	5	5	3	3	3
R_3RxchgFeL4XAWbY	White American	30	IR	4	4	4	5	4	5	4
R_2wNdsZ5DYjr7q49	Asian	24	ABR	4	3	6	5	5	5	5
R_12fZlEz4drxMyAE	White American	31	LBR	3	4	4	5	4	4	5
R_3oY0IkKViZjCEVq	White American	49	IR	3	5	3	3	4	5	4
R_1q2EObze7bfu9Ym	Native American	33	ABR	7	7	7	6	6	7	7
R_db8Ee5p3Usgni37	White American	38	ABR	6	6	5	5	5	4	4
R_1gBYF2K4AoJoIES	White American	34	IR	6	6	6	6	6	6	5
R_33C0R4w86LpPvu4	White American	45	LBR	3	5	4	6	5	5	3
R_1gBdev5LjICQjlv	Asian	32	ABR	4	5	4	5	5	6	5
R_2XnhsnYuZs6ZT6C	White American	50	ABR	2	2	2	3	2	2	2
R_12bTtlKxUiHCLhs	White American	36	IR	4	4	4	5	4	3	3
R_3RmdaVzddqfmPSL	White American	37	ABR	3	4	3	4	3	3	4
R_XG5t0uqREqOJf0t	White American	34	LBR	1	3	5	6	3	6	4
R_2v8GTPuT83DkJxJ	Black/African American	24	IR	6	6	6	6	6	6	6
R_3IVIFkq78M4iTj0	Black/African American	25	IR	4	4	4	5	3	6	5
R_1DMQPRPpVzKW5WT	White American	37	LBR	3	3	3	3	3	3	3
R_2uQGK5fgqi3Bo1H	White American	34	ABR	6	6	5	5	6	6	6
R_3nGU9Jj2zguGSJZ	Black/African American	55	LBR	3	3	4	5	4	5	4
R_2pRazzXcxOtmgQ1	White American	59	IR	4	4	4	5	5	5	5
R_1cUg76eH0ZJxxEc	White American	24	IR	4	3	4	6	5	6	4
R_ZCNSNutrEWkseLn	White American	60	ABR	2	2	3	2	2	5	5
R_1InOGe3nqH39WtE	Asian	37	IR	5	5	4	5	6	6	4
R_SAHtpAyb9SHZqFP	White American	22	LBR	3	4	6	6	6	7	2
R_WiJ14aubEnCsGzf	White American	27	ABR	5	6	5	4	6	5	5
R_1lh5pddZijdFC7b	White American	27	LBR	5	4	5	4	3	5	3
R_3NHUjrks5TaVefg	White American	34	IR	3	3	3	3	4	4	4
R_1FyP45hqHh3g11J	White American	34	LBR	2	6	5	5	5	5	5
R_1oF3g6ENmHG6OVO	White American	26	ABR	6	6	4	6	5	6	6
R_1N4jqZm3TklHRBI	White American	28	IR	4	5	4	5	4	5	4
R_DdRmGjyzLeC2iC5	White American	25	LBR	3	3	6	6	4	5	5
R_3L12i8AoTJ7tpb0	White American	28	ABR	6	5	4	7	4	5	5
R_XiFtHBKEIYTvpVD	White American	33	LBR	4	4	5	2	6	4	2
R_aa7cXmjaTXLWIxz	White American	28	IR	2	6	4	3	5	4	4
R_2ByzN3ihH8lysjb	White American	29	LBR	4	6	6	6	6	6	5
R_1rkPx8ZvCJaoOOe	White American	30	ABR	5	5	5	5	5	5	5
R_1NnvlNzdsJ1PQ9e	White American	28	IR	3	3	3	3	4	4	3
R_2ayeMoZCk3QuatP	White American	36	IR	6	6	6	6	6	6	6
R_dbChUIFqbbS16Hn	White American	22	LBR	2	3	5	5	6	7	4
R_1oIwWGXPPNrhiOr	White American	29	ABR	5	7	7	5	6	6	5
R_3G2IeoYMM8sq93P	White American	35	IR	6	5	4	6	5	6	6
R_3sc4SIqlmaAOGYL	White American	28	ABR	3	7	3	4	4	6	2
R_25ZqgOt6h4GI2Xq	Asian	24	IR	4	3	6	6	6	4	4
R_bHFaJE3Fw6XzHCp	White American	31	ABR	5	5	6	6	7	7	5
R_31mx871trH5eWP7	White American	41	ABR	5	3	5	5	4	4	6
R_1lgUGvzx8gZaGSA	White American	62	LBR	2	3	3	3	3	3	2
R_3QQA0FO2NfzffyL	White American	65	IR	3	4	4	4	3	4	3
R_1n7ODS0Rwok7cIJ	Black/African American	27	IR	5	4	6	5	5	5	6
R_2pQQ3BQCk6ajXe6	White American	52	LBR	7	7	7	7	7	7	7
R_DHvckRCo3sUbDCp	Black/African American	40	ABR	1	1	1	2	1	1	1
R_1dgm6LjXM9gXOWg	White American	27	IR	6	6	6	6	6	6	6
R_1gHjsKAJUpW7KhN	Black/African American	27	IR	5	4	4	4	4	4	4
R_3NNSfdx2KVhrNHX	Asian	29	ABR	3	5	4	2	3	2	1
R_1ZjBqiJS7zl2l9L	Black/African American	38	LBR	3	6	6	6	4	5	3
R_1DGtsdsRxINdlUJ	White American	31	ABR	6	4	5	5	5	5	5
R_zd9llZLbsscghnX	White American	32	IR	1	1	1	2	3	1	3
R_1N8iAIFzdSjaxIL	White American	31	IR	5	5	6	5	5	6	5
R_338aiQK7KmkJiYx	Black/African American	38	ABR	5	5	5	6	6	5	5
R_3LhRPY4hKbMbqJg	White American	30	IR	3	2	3	4	2	2	3
R_2cwrjz8zBjAqlCk	Black/African American	36	ABR	4	4	4	4	4	4	5
R_1HeONGqzpN1kE0E	White American	39	ABR	4	5	5	4	4	5	4
R_2aP7JMOF5CGVX1f	White American	46	ABR	5	5	6	6	5	6	5
R_ZsiGdLNyOHfhN05	White American	31	IR	6	6	6	5	7	6	6
R_1H2kReWHjs7KQIb	White American	25	ABR	5	5	2	2	3	5	5
R_27vcPVpHFQDyQ8J	White American	37	ABR	4	4	5	5	5	4	6
R_3L4Ovrnh1yaiMi2	White American	34	IR	4	5	5	5	5	6	6
R_3Egvp5qWiATl9bg	White American	45	LBR	5	5	5	5	4	5	4
R_8q8ogHxLJDPRvih	White American	33	ABR	7	6	5	5	5	7	6
R_1lir2Be39PIdySV	White American	52	IR	6	6	6	6	6	6	6
R_3mf4Vw3ySX0jyMU	White American	34	LBR	2	3	4	6	4	5	4
R_12JWksmWWQ0LQuY	White American	21	IR	6	6	6	5	6	6	6
R_Rb2IjfzfqRcpeEh	White American	29	LBR	4	2	5	5	6	6	4
R_3FLkMdY0QjJXZoo	White American	31	ABR	3	4	5	5	5	4	3
R_2Vm3YKPHFJU5QI0	White other	29	ABR	5	6	6	5	5	6	6
R_1mkDDB7gqo0lTRk	White other	20	LBR	4	4	6	6	6	5	5
R_3D86Ma21uquyUgJ	White American	38	ABR	6	6	6	6	6	6	7
R_27BWK3hP2T349d3	White other	37	IR	5	5	3	5	7	7	7
R_2azTvSXQ67nIYhG	White American	23	LBR	1	1	1	3	1	2	2
R_0jqV4ejdcn8o0xn	White American	30	ABR	4	5	5	5	3	2	4
