# Supplementary material for: The influence of leg-to-body ratio, arm-to-body ratio and intra-limb ratio on male human attractiveness
Source: R Soc Open Sci. 2018 May 16;5(5):171790. doi: 10.1098/rsos.171790 (PMC5990728; doi:10.1098/rsos.171790)
Supplement: Data for Study 3 of Versluys, Foley, and Skylark [file rsos171790supp4.csv]

id	ethnicity	age	condition	min3	min2	min1	base	plus1	plus2	plus3
R_3fMKbg9INnecfU2	White American	25	Legs	6	3	5	4	5	3	3
R_2Cgn5C9crlt3oZs	White American	23	Legs	4	5	4	6	4	5	6
R_3sjHbYdWhHjvqTu	White American	31	Legs	5	6	6	6	5	5	5
R_3HBVRs4aVFI8sMn	White American	48	Arms	6	6	6	6	6	6	5
R_2tLKlJKWMBjOlPx	White American	22	Legs	5	3	5	6	4	6	3
R_sZ6hScRNiB5KmA1	White American	66	Arms	5	4	5	6	6	5	4
R_3HOyI0vD2Z6elbC	White American	50	Legs	6	7	6	6	7	5	5
R_3EWr444dCuGgwy6	White American	54	Legs	6	6	6	6	6	7	7
R_W8JGLRLOsW5xv3j	White other	52	Legs	5	6	6	5	6	5	5
R_1eFzn2KrSTAeus2	Black/African American	40	Arms	6	6	6	6	6	5	7
R_3hbwLLOQ3pTS3f3	White American	25	Arms	5	6	7	6	6	5	5
R_pT6sWq8fbGq3hzb	Hispanic	27	Arms	2	3	4	4	3	4	4
R_23UJubbaFKf9pNz	White American	31	Legs	3	2	2	3	2	3	4
R_3oMkhJKRmojuCeU	White American	32	Legs	3	6	6	6	6	3	3
R_1ovV8Y0XoGKxj20	White American	53	Legs	6	7	6	5	5	6	6
R_3e8OhxbCyDDH3Wo	White American	21	Legs	3	2	4	2	4	5	5
R_2V7k2Rz1zH0wa8O	White American	38	Arms	4	3	4	6	6	6	6
R_2dfQ3G7zYjGWfEk	Black/African American	24	Arms	7	7	7	7	7	7	7
R_1LtzRAvt0BkOtzw	White other	47	Arms	7	7	6	6	6	6	7
R_1OuT8q8dqKHmElY	Hispanic	30	Arms	5	6	6	7	6	5	6
R_2v06OLkrSnJT4sy	Hispanic	57	Legs	4	4	5	4	3	4	5
R_2zkdqNlKtob0seR	Asian	40	Arms	6	6	6	6	6	6	6
R_AimmkinfCdeHVPH	Black other	26	Legs	5	4	3	4	3	5	5
R_3pc2CIdKeiXYvZa	Other	50	Arms	4	5	5	4	4	4	4
R_3n2Wjb4NmvplXGa	White American	40	Arms	3	6	5	4	4	4	5
R_2fwDY7XjA4qzVst	Asian	38	Legs	6	7	6	6	5	6	5
R_2QR1IfIkmJCRiGC	White American	44	Legs	4	5	5	4	5	6	5
R_2cCNzZox3bqD9qU	White American	56	Arms	4	5	4	3	4	4	5
R_1d4UsWrkRWqnEQ2	White American	31	Legs	7	7	6	6	7	6	7
R_2tx6h4FA6dhVKVh	White American	29	Arms	4	6	3	4	2	3	4
R_2V9DSrzqKlLqMr9	White American	34	Arms	5	5	5	5	4	3	4
R_3I3qOR5xmPltF3U	White American	23	Arms	5	6	4	5	4	4	3
R_zd9eXgGoQCu6Bbz	White American	26	Arms	5	4	4	4	5	5	4
R_0SxXDK0syotV2Mx	Hispanic	24	Legs	2	4	6	5	6	4	2
R_2uQWP7R8Az0lL0Y	White American	55	Legs	6	6	5	5	4	6	4
R_27QN6I9vK8gAMJ7	White American	39	Arms	6	5	5	5	5	5	5
R_2P70OJCDEFbQOd6	White American	41	Legs	5	6	6	5	6	5	4
R_DppIOGq45m98U2B	White American	56	Legs	4	5	5	6	6	7	7
R_1PdQBUBXobDrbiQ	Other	23	Legs	6	4	3	5	3	5	4
R_25L8gvNkIMbqhiK	White American	53	Arms	6	6	6	4	4	6	5
R_2rIcV9AnJb4216y	Black/African American	32	Arms	5	6	5	6	5	6	7
R_pLE0H6D6urqvLAl	White American	25	Legs	4	5	5	6	6	5	5
R_1nNQmmdCrnESG0k	Asian	42	Arms	4	4	5	4	3	3	4
R_2fpq2VEpgveoaBY	White American	32	Arms	6	6	7	5	6	5	5
R_Ug2HjmhNlgCSs5X	Other	34	Legs	5	6	6	6	5	6	6
R_5itsmyM2zXL3W4V	White American	43	Arms	3	4	3	5	3	3	3
R_1CJHBhPSe4FnxwL	White American	32	Arms	6	6	6	6	5	5	6
R_1kS7XneMy3A1yqn	White American	24	Legs	5	4	4	5	4	5	5
R_30eFM8leshhDg1t	White American	41	Legs	6	6	5	7	4	6	6
R_1FIYtrdW9sYCbNH	Black/African American	22	Arms	5	4	4	4	6	4	5
R_2P6C7vOMGIwpyzW	White American	59	Legs	6	6	6	6	6	6	6
R_1FOZZP07kJMC4DW	White American	31	Arms	3	5	4	3	3	6	6
R_pxS31vXFa6CqxZT	Black/African American	27	Arms	5	6	6	6	5	5	7
R_9N4vmBVFbEYaZYB	White American	32	Legs	3	4	4	5	5	5	6
R_22EWgGhTeJ18HX4	Black/African American	42	Arms	3	4	5	4	4	5	4
R_2uVysprbp23SPer	White American	30	Legs	6	6	6	6	6	5	6
R_pfwZ7o4HRAXLE53	Hispanic	27	Legs	3	5	4	5	5	6	6
R_3PvGG43uiWMrJmK	White American	25	Arms	3	3	2	4	3	3	2
R_2uys1ez41ACVnTA	White American	63	Arms	6	5	6	6	6	5	5
R_PZGH1MpxIThClah	Hispanic	35	Legs	4	4	3	4	4	6	2
R_3qvsDYYXWyXWy4P	Black/African American	30	Legs	3	2	3	3	3	5	4
R_1hyg2fhLtzMTFlY	White American	30	Arms	5	5	5	5	5	5	5
R_3MQzCsH2RmvP29k	Black/African American	25	Arms	7	7	7	7	7	7	7
R_2BrO8r9mE2aJ9Nf	Other	49	Arms	6	6	7	6	6	7	7
R_33drHU3cn9ByPtK	Hispanic	31	Legs	6	6	5	5	4	5	5
R_241MLXR653v6EXA	White American	26	Legs	4	3	6	4	4	2	6
R_xcqVf21HdTbueit	Asian	32	Legs	5	4	5	5	6	5	5
R_1lnMR7cJzQEUESv	White American	31	Arms	4	5	5	4	5	3	5
R_1OmmWAn41rvBvln	White American	51	Legs	6	1	6	5	5	1	6
R_1jp2DumOwPatqIt	Asian	34	Arms	4	5	5	6	4	5	5
R_31N5FjbEkiDEfpW	White American	21	Arms	1	2	1	3	3	3	2
R_51hNIQ7Qk1vCUbD	White American	27	Arms	2	3	3	3	3	5	4
R_5hi4G90twwILmxP	White American	28	Legs	3	4	6	4	4	3	5
R_2D5rMnnh02ibLHS	White American	23	Legs	5	4	4	4	5	4	4
R_27QgDmDK2kFGTOj	White American	23	Arms	6	4	6	3	3	5	5
R_12huUxphD3PRm1I	Black/African American	40	Legs	5	6	6	6	6	6	5
R_20qExBdAZ0kzaA9	White American	41	Arms	6	5	6	6	6	5	5
R_2cpZBE3bwAm87wK	White American	32	Legs	7	6	6	7	6	6	7
R_3OcRaqs0nliJzWd	White American	35	Legs	5	5	6	6	5	4	7
R_2f0OFUnoPjdDVab	White American	29	Arms	1	1	1	1	1	1	1
R_2q2wpfpD1h6QQey	White American	33	Legs	6	5	6	6	6	6	5
R_3OjnoyUemSOsCdO	White American	41	Arms	5	3	5	5	4	5	6
R_tJw0TMZj9mkdJEl	White American	23	Arms	5	6	6	6	6	6	6
R_1q3em9mjVQdOwJz	White American	22	Legs	7	7	7	7	7	7	7
R_3khKRAKr07sD2AF	White American	64	Legs	6	5	5	3	6	5	5
R_8f50LGy8L7BVrqN	Hispanic	29	Legs	5	6	6	5	6	5	5
R_1F4HOhCGyI9Qzyf	Black/African American	35	Arms	4	7	6	4	5	3	2
R_1Gpt3ChytL73d9T	White American	60	Arms	3	3	4	3	3	4	3
R_XMwaIh8dPEvGSeR	Asian	48	Arms	7	6	7	7	7	7	6
R_tGMQ0a8QCNMbCQp	White American	74	Legs	6	6	6	6	6	6	6
R_1OSPa8V5PZAkzIG	White American	32	Legs	4	5	6	6	4	6	6
R_2ykJrpA5rjXRQ2f	White American	34	Legs	6	6	5	6	5	4	4
R_ptNaFAf9eNLSbgB	Black/African American	32	Legs	6	5	4	5	5	5	5
R_2xQM3Ld1Hlurdnf	Black/African American	23	Arms	6	5	6	5	5	6	5
R_3EQiwjpqgumbcH6	White American	36	Arms	6	5	5	6	5	6	5
R_3KE04NPgci1cIV2	White American	72	Arms	7	6	6	7	6	7	7
R_1ilZlZaXWWFhJah	White American	30	Legs	4	4	4	5	5	4	5
R_cNo1C0X2SEQLIqd	Hispanic	20	Legs	5	4	4	4	4	4	4
R_O6Yvxv7AmBNRl2V	White American	53	Arms	5	6	7	6	4	7	4
R_3szySJ4VhCnYZFQ	White other	31	Arms	5	5	5	5	4	5	4
R_3p8WO3DeK8PiN8k	White American	55	Legs	6	5	5	4	6	3	3
R_2ffAHXccVtChYLC	White American	24	Arms	4	6	5	5	6	5	5
R_1n86PUvu1yKubKj	White American	25	Legs	7	7	7	7	7	7	7
R_2TKIqzNp4SLO1Ak	White American	28	Legs	5	5	4	4	4	4	5
R_WjkXObWUye7Pwlz	White American	29	Arms	4	5	4	4	4	4	5
R_064zToyvtEBXbkl	Black/African American	32	Arms	7	7	7	6	7	7	7
R_2D1ZqK3cgRU7Q0S	White American	46	Legs	2	1	4	1	2	5	2
R_24edONNx212gdzS	White American	36	Arms	3	5	4	4	3	5	4
R_1QxQTwkVXdCquP7	White American	35	Legs	6	6	5	6	5	6	5
R_3CDctRGLOiryfv4	White American	34	Legs	5	5	5	5	5	5	5
R_268tOyOx3QWZdG8	White American	49	Arms	6	6	5	6	5	5	5
R_25Bjr43ph6cuiVH	White American	38	Arms	5	5	6	6	6	6	6
R_3LbFwvmozOBGCxs	White American	25	Legs	5	5	5	5	5	5	5
R_2ceDFtcfUEEgCop	White American	31	Arms	4	5	5	3	5	6	4
R_1pGqvqMFRm2Unaa	White American	23	Legs	3	2	2	2	4	4	3
R_2rOvsUkSK2JZhNy	Hispanic	51	Legs	6	6	6	6	6	6	6
R_WiZiJvi5DRQS7ct	White American	25	Arms	6	5	4	6	4	5	5
R_1E5pqdJUJbpivEu	White American	38	Arms	4	4	4	7	7	7	7
R_3Eu3G51GKI96nwh	Asian	29	Legs	6	4	6	4	4	4	4
R_z6jhCqHyyo1RKzT	Hispanic	29	Arms	5	5	3	5	5	4	5
R_1CKjiSKrm7lSMC2	White American	23	Legs	5	4	4	5	4	4	4
R_3yIujookoKCQcBH	White American	52	Arms	5	4	3	3	4	4	5
R_3rGvqpPCCa839q2	Black/African American	45	Arms	6	5	6	5	6	6	5
R_1d6MwThZtDzTzZK	White American	25	Legs	5	6	5	6	6	6	7
R_3Jgb9L5R3ci174S	White American	28	Arms	5	4	5	5	5	5	4
R_1gARKiYfhBpZFiw	White American	59	Legs	7	7	7	7	7	7	7
R_3I0Ntg691FrWkdb	White American	23	Arms	5	5	5	4	6	5	5
R_3e3KcJFFocReAlo	White American	36	Legs	4	4	4	4	4	4	4
R_1nVMf9SOAY2MnA7	White American	30	Legs	6	6	6	6	6	6	6
R_3iRaTmHNUHQ67in	Black/African American	44	Arms	5	6	6	5	7	5	5
R_3lsq7j3G1QxmYWR	White American	49	Arms	5	5	5	4	5	5	5
R_3eyOAMMKWVGKh6I	White American	39	Legs	4	5	6	4	4	6	5
R_29mI4MWIFDIB0Yl	White American	43	Legs	4	3	7	7	4	6	6
R_2tKxMnROIaYbkJL	White American	62	Arms	5	6	6	6	5	5	5
R_1eKpw3JCAFI7quD	White American	40	Legs	2	3	4	5	4	3	5
R_3pclIEVdFzEHWdw	Black/African American	29	Arms	6	6	6	5	5	5	5
R_2PvXlfGhPRbFuzM	White American	25	Arms	7	7	7	7	7	6	6
R_0CIDRQwhsePAYzn	White American	24	Legs	4	4	6	4	5	5	5
R_1XkpsSp9rrxa3vz	White American	27	Arms	5	6	4	5	5	4	6
R_3gLN2ECyfEfHTOR	White American	47	Arms	6	5	5	5	6	5	6
R_2afwjt5MAghRyZ9	Other	52	Legs	7	7	6	7	6	6	6
R_1jm37BXxLP5YkUj	Asian	37	Arms	5	6	5	5	6	6	6
R_1hNeLDO4Ua30oBd	White American	50	Legs	5	5	5	5	5	5	5
R_QncR5gRSUYQJMpH	White American	27	Legs	4	5	6	5	4	5	4
R_2ebcMnHnrSDoN9W	White American	26	Arms	4	5	5	7	7	4	6
R_31Km1ScGsNlLh30	White American	29	Legs	7	6	6	7	6	5	6
R_26lpV4xFPoDCGdu	White other	26	Arms	6	6	6	7	6	6	7
R_24pIDt6sO6O1I9h	White American	37	Legs	6	5	5	7	5	7	6
R_3m4NET0yXGLuFy4	White American	62	Arms	5	5	5	5	5	5	5
R_1igo6IE2wJmSGgD	Native American	34	Legs	6	5	6	6	6	5	5
R_2qjw8qUy641OHl9	White American	34	Arms	4	5	3	4	4	3	5
R_3HZZ4qji5e14Izc	White American	49	Legs	3	3	3	4	3	4	3
R_AAv9i7U8mnQvDZ7	Black/African American	20	Arms	6	7	7	6	6	7	7
R_Ofgzor388qeDjaN	Hispanic	41	Legs	5	4	6	6	4	4	5
R_2s5cev0jreDWyKk	White American	35	Arms	5	7	7	6	6	7	6
R_ueSipmaYdYSYdfX	White American	27	Legs	6	5	6	6	7	6	5
R_2YLq7tvLDEs8Ies	Black/African American	50	Legs	4	3	5	7	4	7	6
R_3NQauqaHiHzfw1R	Black/African American	50	Legs	4	4	4	4	4	4	5
R_6yS8vets3XvrbzP	White American	32	Arms	6	4	2	5	5	6	5
R_3GjkxbSlbhoXKno	White American	25	Arms	2	2	2	3	3	2	2
R_2rBzxLfCAPop9t3	White American	23	Arms	4	6	5	5	5	4	5
R_vIDfD8Y3VzlHVtf	White American	45	Legs	7	7	7	7	7	7	7
R_3EEF41LnF01vHKe	White American	51	Arms	5	4	5	5	4	4	5
R_3iBTpe5B4L07tbf	White American	50	Arms	4	5	5	4	4	4	4
R_1oj0k2iTkcymkce	White American	45	Legs	6	5	6	5	5	5	4
R_3qgLbPy1rqQQx0e	Asian	44	Arms	5	4	4	5	5	5	5
R_2az5VH4QdZSjfqp	White American	36	Legs	5	5	6	6	6	5	6
R_1rDEiYTpJq4KwUt	Black other	35	Arms	1	7	1	7	1	4	3
R_T579IkuQybK5jpv	White other	33	Legs	5	5	5	6	6	7	6
R_SZ6P33ntnsLMV9f	White American	43	Legs	6	6	6	6	6	6	6
R_rlQJCQVvrz63bVL	White American	29	Legs	5	6	5	5	6	6	6
R_1obw2gmEPHYZgYq	White American	56	Arms	7	6	7	7	6	7	7
R_11ciBMJBZRP2qem	White American	50	Legs	5	7	5	5	6	6	5
R_302i9HFRr04F1AC	Asian	22	Arms	6	3	4	3	6	5	3
R_27j9qWfJU2aN69o	White American	30	Legs	6	7	5	6	5	6	7
R_2QY7leVT9tMhgzi	Other	23	Arms	5	5	5	4	5	5	5
R_1nNsDYf4uyO1MiW	White American	29	Arms	6	7	7	6	7	7	7
R_0wXGjseVnYfD7bj	White American	30	Legs	6	6	6	6	6	6	5
R_Y9dKzbndlKPHe5b	White American	30	Arms	6	2	4	4	4	5	3
R_1KlulykOcrsLfvO	Native American	31	Legs	5	5	5	4	5	5	5
R_eCCBTClDryWMH29	White American	38	Arms	4	7	7	6	4	6	4
R_1IFoyRm8l2bMmel	White American	35	Legs	5	6	5	5	5	5	4
R_23f9NyDkyoGKlpo	White American	44	Arms	6	5	7	6	7	3	5
R_3QReFIroXlMMWCs	White American	40	Arms	3	3	3	3	3	4	5
R_9ZAy29W8yOcTzix	White American	61	Legs	7	7	7	7	7	7	7
R_245TGMD9ClM8DUw	White American	27	Arms	5	4	2	6	5	3	3
R_3ESHvFLjvU4x56G	White American	26	Arms	7	7	7	7	7	7	7
R_1JOvN2DwuFAyOGq	White American	33	Legs	5	4	4	4	4	4	4
R_WDm9tWbgWasH4Yh	White American	27	Arms	5	4	5	4	4	4	4
R_1kTggbe030exeGS	White American	39	Legs	7	7	7	7	7	7	7
R_yEkRN0zH1oSaNjz	White American	33	Legs	6	6	7	6	7	7	6
R_rpTf0tilycjIaVb	Black/African American	29	Legs	7	4	3	6	4	4	6
R_O3iyj1c4SJcrl0R	White American	48	Legs	5	4	5	4	5	6	5
